# Supplementary material for: Comparative Lipidomics of Caenorhabditis elegans Metabolic Disease Models by SWATH Non-Targeted Tandem Mass Spectrometry
Source: Metabolites. 2015 Nov 11;5(4):677–96. doi: 10.3390/metabo5040677 (PMC4693190; doi:10.3390/metabo5040677)
Supplement: Supplementary File 1 [file metabolites-05-00677-s001.zip]

Archive with 2 entries (2 files):
- Table S1.xlsx
- Figures S1-S9.docx
