# Supplementary material for: Comparative Lipidomics of Caenorhabditis elegans Metabolic Disease Models by SWATH Non-Targeted Tandem Mass Spectrometry
Source: Metabolites. 2015 Nov 11;5(4):677–96. doi: 10.3390/metabo5040677 (PMC4693190; doi:10.3390/metabo5040677)
Supplement: Supplementary File 1 [file metabolites-05-00677-s001.zip › Table S1.xlsx]

## Sheet: daf-1(m40) vs WT negmode
	LipidView Assignments (putative)		t value	P value	Mean1	Mean2	Median1	Median2	Sigma1	Sigma2	Delta	Fold Change	Log Fold Change
1	PA 34:2 (FA 17:1)		111.044	3.5956e-11	673.375	0	668.3	0	12.128	0	673.375	Infinity	Infinity
2	PIP3 38:4 (FA 18:1)		91.72	1.1316e-10	573.25	0	577.5	0	12.5	0	573.25	Infinity	Infinity
3	PIP3 40:2 (FA 18:1)		87.6644	1.4841e-10	156	0	155	0	3.55903	0	156	Infinity	Infinity
4	PIP3 34:3 (FA 18:2)		83.5274	1.9831e-10	1766.75	0	1763	0	42.3035	0	1766.75	Infinity	Infinity
5	PIP2 42:1 (FA 17:0,FA 17:0,FA 17:0)		62.744	1.1019e-09	1187.95	0	1185	0	37.8666	0	1187.95	Infinity	Infinity
6	PIP3 38:4 (FA 18:2)		45.4754	7.5743e-09	1101	0	1105	0	48.4218	0	1101	Infinity	Infinity
7	PA 34:2 (FA 18:2,18:2 FA)		45.0494	8.0131e-09	251.75	0	249	0	11.1766	0	251.75	Infinity	Infinity
8	PIP3 40:2 (FA 19:1)		44.9491	8.1207e-09	520	0	524.5	0	23.1373	0	520	Infinity	Infinity
9	PIP3 34:3 (FA 16:0,16:0 FA)		37.5017	2.3996e-08	614.55	0	608.8	0	32.7745	0	614.55	Infinity	Infinity
10	LPI 24:2 (PI,PIP)		33.0923	5.0665e-08	186.5	0	186.35	0	11.2715	0	186.5	Infinity	Infinity
11	PIP3 40:1 (FA 18:0)		29.8494	9.3764e-08	582	0	572.5	0	38.9957	0	582	Infinity	Infinity
12	PA 34:2 (FA 18:1)		27.1245	1.6591e-07	170.25	0	171	0	12.5532	0	170.25	Infinity	Infinity
13	PIP3 34:3 (FA 16:2)		26.2412	2.0207e-07	30.175	0	30.1	0	2.29982	0	30.175	Infinity	Infinity
14	PIP3 38:4 (FA 20:2)		22.8051	4.6562e-07	79.75	0	79	0	6.99405	0	79.75	Infinity	Infinity
15	CE 22:0 (FA 17:0,FA 17:0,FA 17:0)		22.7896	4.675e-07	3079.5	1281.5	3088.5	1309.5	35.5575	153.732	1798	2.40304	0.380762
16	PIP3 40:1 (FA 17:0,FA 17:0,FA 17:0)		21.2289	7.1229e-07	26	0	25.5	0	2.44949	0	26	Infinity	Infinity
17	PC 26:0+AcO (FA 17:0,FA 17:0,FA 17:0)		21.1122	7.3597e-07	1139.85	556.75	1137.35	553.5	42.2731	35.5563	583.1	2.04733	0.311187
18	PIP3 34:3 (FA 18:1)		20.3031	9.2781e-07	170.75	0	167.5	0	16.8201	0	170.75	Infinity	Infinity
19	PA 34:1 (FA 21:1)		19.5216	1.1706e-06	33.25	1	32.5	0	2.62996	2	32.25	33.25	1.52179
20	LPC 18:2+AcO (LPC pe)		19.4582	1.1933e-06	61.35	0	61.5	0	6.30582	0	61.35	Infinity	Infinity
21	PA 40:1 (FA 22:0)		19.3649	1.2278e-06	12.5	0	12.5	0	1.29099	0	12.5	Infinity	Infinity
22	OAHFA_16:0/ 18:1 (FA 17:0,FA 17:0,FA 17:0)		19.3226	1.2437e-06	18.5	0	18	0	1.91485	0	18.5	Infinity	Infinity
23	PA 34:2 (FA 16:1,16:1 FA)		19.277	1.2613e-06	131.6	0	133.3	0	13.6536	0	131.6	Infinity	Infinity
24	PIP3 34:3 (FA 16:1)		18.8679	1.4319e-06	96.1	0	99.25	0	10.1866	0	96.1	Infinity	Infinity
25	PIP3 38:1 (FA 17:0,FA 17:0,FA 17:0)		18.096	1.8328e-06	153.25	69.75	154.5	67	5.12348	7.67572	83.5	2.19713	0.341856
26	PIP3 38:4 (FA 20:3)		17.6922	2.0939e-06	61.5	0	61.5	0	6.95222	0	61.5	Infinity	Infinity
27	PA 38:6 (FA 18:1)		17.4583	2.265e-06	5062	2658.5	5065	2695.5	236.281	141.366	2403.5	1.90408	0.279685
28	Lan 20:5 (FA 17:0,FA 17:0,FA 17:0)		16.9339	2.7111e-06	837.75	400.75	845	396.5	48.9787	16.2763	437	2.09046	0.320241
29	PA 36:6 (FA 20:5)		15.8327	4.0272e-06	88.25	56.75	88	56	1.25831	3.77492	31.5	1.55507	0.191749
30	PIP2 38:1 (FA 19:0)		15.1489	5.2191e-06	24.25	0	24.5	0	3.20156	0	24.25	Infinity	Infinity
31	PIP3 40:2 (FA 22:1)		15.1456	5.2256e-06	40.25	0	40.5	0	5.31507	0	40.25	Infinity	Infinity
32	CE 20:0 (FA 17:0,FA 17:0,FA 17:0)		14.3239	7.2455e-06	35.75	0	35.5	0	4.99166	0	35.75	Infinity	Infinity
33	PIP3 40:1 (FA 22:1)		14.2367	7.509e-06	56.5	0	57.5	0	7.93725	0	56.5	Infinity	Infinity
34	PA 38:6 (FA 18:2)		13.7066	9.3727e-06	1409	864	1409.5	868.5	47.6725	63.6501	545	1.63079	0.212397
35	PA 34:2 (PA,PI,PIP,PIP2)		13.5988	9.8148e-06	178.175	0	169.25	0	26.2045	0	178.175	Infinity	Infinity
36	PIP3 36:1 (FA 18:1)		13.4469	1.0479e-05	615.25	315	611.5	325.5	23.4432	38.0088	300.25	1.95317	0.290741
37	PIP2 38:1 (FA 19:1)		13.2288	1.1528e-05	17.5	0	17	0	2.64575	0	17.5	Infinity	Infinity
38	NAPE 42:1 (FA 17:1)		-13.1851	1.1752e-05	296.225	439.65	295.65	439.5	20.6279	6.91351	-143.425	0.673775	-0.171485
39	PA 36:3 (FA 18:1,18:1 FA)		12.6364	1.5049e-05	2092.5	1209.25	2093.5	1219	115.043	79.4203	883.25	1.73041	0.238149
40	PA 40:6 (FA 20:2)		12.5766	1.5469e-05	112.25	57.25	113	57.5	6.29153	6.07591	55	1.9607	0.292411
41	PA 24:0 (FA 12:0)		12.5001	1.6026e-05	43	0	45.5	0	6.87992	0	43	Infinity	Infinity
42	Lan 18:3 (FA 17:0,FA 17:0,FA 17:0)		12.4439	1.6451e-05	934	426.5	953.5	409	71.1196	39.9375	507.5	2.18992	0.340428
43	NAPE 42:1 (FA 19:1)		-12.314	1.7484e-05	1156.75	1812.5	1166	1829	69.1875	80.9712	-655.75	0.638207	-0.195039
44	PIP3 38:2 (FA 20:2)		12.0357	1.9961e-05	26	13	25.5	13	1.41421	1.63299	13	2	0.30103
45	LPI 28:0 (PI,PIP)		11.8916	2.1403e-05	1011.4	348.075	971.65	329.85	97.556	54.1194	663.325	2.9057	0.46325
46	PA 36:6 (FA 16:1)		11.8671	2.166e-05	266	166.15	265.45	163.35	11.5548	12.234	99.85	1.60096	0.204381
47	PIP3 40:1 (FA 19:0)		11.7099	2.3396e-05	61.5	0	59	0	10.504	0	61.5	Infinity	Infinity
48	PIP3 36:1 (FA 17:0,FA 17:0,FA 17:0)		11.526	2.5636e-05	451.75	234.75	448.5	238.5	9.74252	36.3719	217	1.92439	0.284293
49	PIP3 34:1 (FA 18:1)		11.0525	3.2648e-05	2619.75	1869.5	2605	1857.5	76.6219	112.073	750.25	1.40131	0.146534
50	OAHFA_18:0/ 16:1 (18:0 FA)		11.0212	3.3184e-05	64.5	0	67	0	11.7047	0	64.5	Infinity	Infinity
51	PIP3 38:2 (FA 18:1)		10.789	3.7505e-05	1533.25	1072.75	1535	1071	69.0091	50.2485	460.5	1.42927	0.155114
52	PA 34:2 (FA 16:2)		10.5034	4.3744e-05	42.15	0	44.05	0	8.026	0	42.15	Infinity	Infinity
53	PA 38:5 (FA 16:0)		10.482	4.4258e-05	82.725	0	77	0	15.7842	0	82.725	Infinity	Infinity
54	PA 34:2 (FA 16:0,16:0 FA)		10.4205	4.5774e-05	336.15	0	353.05	0	64.5171	0	336.15	Infinity	Infinity
55	PA 36:1 (FA 17:1)		-10.4018	4.6248e-05	4931.65	7153.15	4900.7	7161.85	416.936	92.8007	-2221.5	0.689438	-0.161505
56	PA 36:6 (FA 18:3)		10.2906	4.918e-05	197	118.25	196.5	115	9.05539	12.339	78.75	1.66596	0.221665
57	PA 36:5 (FA 18:3)		10.2571	5.0105e-05	388.75	235.25	385.5	234.5	25.3163	15.9661	153.5	1.6525	0.218141
58	PIP3 40:2 (FA 20:1)		10.205	5.1584e-05	13.5	0	13	0	2.64575	0	13.5	Infinity	Infinity
59	PA 38:4 (FA 18:1)		9.94937	5.962e-05	530.25	335.5	529	336.5	24.2264	30.7517	194.75	1.58048	0.198788
60	PIP3 40:2 (FA 21:1)		9.94537	5.9757e-05	11.75	0	11	0	2.36291	0	11.75	Infinity	Infinity
61	PIP3 34:2 (FA 18:2)		9.65242	7.0841e-05	374.25	212.5	369.5	215	30.8909	13	161.75	1.76118	0.245803
62	PS 34:3 (FA 17:0,FA 17:0,FA 17:0)		9.50843	7.7151e-05	849.75	492.25	868	485	62.8351	41.3068	357.5	1.72626	0.237105
63	PS 32:1 (PS)		9.44071	8.0342e-05	361.8	205.525	359.3	207.4	21.0931	25.5172	156.275	1.76037	0.245604
64	OAHFA_18:2/ 34:2 (18:2 FA)		9.16683	9.4907e-05	462	388	467.5	389	15.6844	3.82971	74	1.19072	0.0758102
65	PA 34:2 (FA 17:0,FA 17:0,FA 17:0)		9.14815	9.6006e-05	61.75	0	64.5	0	13.5	0	61.75	Infinity	Infinity
66	PIP2 40:1 (FA 17:0,FA 17:0,FA 17:0)		9.1055	9.8573e-05	334.5	160.5	346	161	33.3617	18.6458	174	2.08411	0.318921
67	PC 36:6+AcO (FA 20:4)		-9.04861	0.0001	398.5	695.75	386.5	698.5	45.0962	47.7799	-297.25	0.572763	-0.242025
68	PC 40:5+AcO (FA 17:0,FA 17:0,FA 17:0)		8.87894	0.00011	132.25	83.5	129.5	85	5.85235	9.29157	48.75	1.58383	0.199709
69	ME 20:5 (FA 17:0,FA 17:0,FA 17:0)		8.74329	0.00012	555.75	315.25	556.5	320	52.4365	16.6408	240.5	1.76289	0.246224
70	PA 40:6 (FA 20:1)		8.64057	0.00013	115.25	56.25	114.5	54.5	9.77667	9.53502	59	2.04889	0.311518
71	PIP3 40:2 (FA 17:0,FA 17:0,FA 17:0)		8.5035	0.00014	26.75	0	24.5	0	6.29153	0	26.75	Infinity	Infinity
72	PC 30:0+AcO (FA 14:0)		-8.49305	0.00015	57.55	85.175	57.35	85.95	1.93305	6.21148	-27.625	0.675668	-0.170267
73	PS 32:2 (FA 17:0,FA 17:0,FA 17:0)		8.18001	0.00018	10790.5	7604.5	10848.5	7425	597.402	499.908	3186	1.41896	0.151971
74	NAPE 42:2 (FA 19:1)		-8.17991	0.00018	419.5	678.75	408.5	679.5	62.474	10.7199	-259.25	0.618048	-0.208978
75	PA 34:2 (FA 18:0)		8.09688	0.00019	31.25	0	29.5	0	7.71902	0	31.25	Infinity	Infinity
76	PS 32:6 (FA 17:0,FA 17:0,FA 17:0)		-8.0919	0.00019	129	199	130.5	199	11.7473	12.7017	-70	0.648241	-0.188263
77	PS 34:6 (FA 20:4)		-7.99494	0.0002	9014	13453.5	9055.5	13575	666.357	888.455	-4439.5	0.670012	-0.173918
78	PI 28:6 (PI,PIP)		7.92877	0.00021	521.225	195.225	523.7	199.75	68.9999	44.7341	326	2.66987	0.42649
79	Lan 18:2 (FA 17:0,FA 17:0,FA 17:0)		7.87917	0.00022	624.25	423	621	442.5	18.2825	47.7005	201.25	1.47577	0.169018
80	LPI 26:2 (PI,PIP)		7.8688	0.00022	534.375	191.975	546.75	198.15	60.2004	62.8462	342.4	2.78357	0.444601
81	PA 38:5 (FA 22:5)		7.86985	0.00022	11.75	0	12	0	2.98608	0	11.75	Infinity	Infinity
82	PS 36:5 (FA 17:0,FA 17:0,FA 17:0)		7.77844	0.00024	407.5	260	411.5	262.5	29.2859	24.097	147.5	1.56731	0.195154
83	PIP3 40:1 (FA 20:0)		7.78936	0.00024	30	0	30	0	7.70281	0	30	Infinity	Infinity
84	PA 36:4 (FA 18:2,18:2 FA)		7.63489	0.00026	1960	1046	1930	1038.5	222.095	89.439	914	1.8738	0.272724
85	LPC 26:0+AcO (FA 17:0,FA 17:0,FA 17:0)		7.44265	0.0003	99.75	60.75	100	62	5.56028	8.88351	39	1.64198	0.215367
86	PC 36:2+AcO (FA 19:1)		-7.46269	0.0003	1578.25	2586	1580.5	2660.5	56.7766	264.042	-1007.75	0.610305	-0.214453
87	PA 36:4 (PA,PI,PIP,PIP2)		7.43081	0.00031	271.175	144.75	277.4	145.25	17.6362	29.1001	126.425	1.8734	0.272631
88	PS 30:0 (FA 17:0,FA 17:0,FA 17:0)		7.39748	0.00031	2206.25	1082.85	2209	1094.7	282.774	110.852	1123.4	2.03745	0.309086
89	NAPE 44:2 (FA 19:1)		-7.42057	0.00031	187.25	319	178.5	316.5	21.4223	28.3196	-131.75	0.586991	-0.231369
90	Erg 20:4 (FA 17:0,FA 17:0,FA 17:0)		7.3297	0.00033	161.5	82.5	156	85.5	14.5258	15.9269	79	1.95758	0.291719
91	PA 34:1 (FA 15:0)		7.2883	0.00034	709.225	530.15	705.1	520.9	18.6984	45.4439	179.075	1.33778	0.126385
92	PA 38:6 (FA 20:4)		7.19334	0.00037	518	346.5	528	347.5	43.4051	19.74	171.5	1.49495	0.174627
93	PIP3 38:2 (FA 19:1)		7.10352	0.00039	176	89	180	91.5	14.7196	19.5789	87	1.97753	0.296123
94	PC 40:6+AcO (FA 18:1)		7.06306	0.0004	262.25	183.5	256.5	185.5	15.8193	15.7162	78.75	1.42916	0.155079
95	NAPE 46:3 (FA 15:0)		7.02659	0.00041	56.725	29.5	57.2	29.1	4.47763	6.32456	27.225	1.92288	0.283952
96	PIP3 38:1 (FA 19:1)		6.97451	0.00043	207	93	207	93	31.77	7.70281	114	2.22581	0.347487
97	PIP2 40:3 (FA 18:2)		6.94513	0.00044	53.5	32	55	33.5	4.50925	4.24264	21.5	1.67188	0.223204
98	PA 36:1 (FA 16:0,16:0 FA)		-6.8652	0.00047	2216.12	2961.45	2232.7	2957.75	211.947	47.1651	-745.325	0.748324	-0.12591
99	PA 36:5 (FA 18:2)		6.78248	0.0005	933	617.75	942	593	63.0132	68.3441	315.25	1.51032	0.179069
100	PIP3 34:2 (FA 16:2)		6.79945	0.0005	8.725	1.35	8.2	1.4	1.82643	1.17047	7.375	6.46296	0.810432
101	PA 38:5 (FA 18:1)		6.74889	0.00052	1442.25	908.25	1452.5	928.5	127.411	93.8558	534	1.58794	0.200835
102	PC 36:3+AcO (FA 18:2)		-6.67525	0.00055	8488	10234.2	8493.5	10188	484.661	197.086	-1746.25	0.829372	-0.0812507
103	PIP3 40:1 (FA 20:1)		6.66567	0.00055	20.25	0	18.5	0	6.07591	0	20.25	Infinity	Infinity
104	PI 38:6 (FA 17:0,FA 17:0,FA 17:0)		6.58075	0.00059	158.25	102	158	101	16.1529	5.59762	56.25	1.55147	0.190744
105	PIP3 38:2 (FA 18:0)		6.56765	0.0006	1091.25	772.75	1094.5	797.5	16.0078	95.6604	318.5	1.41216	0.149885
106	PI 38:6 (FA 20:4)		-6.51371	0.00062	425.5	595.25	427	599	41.7493	31.2023	-169.75	0.714826	-0.1458
107	PA 34:1 (FA 17:0,FA 17:0,FA 17:0)		6.44477	0.00066	317.5	207.25	316	212.5	31.3422	13.7204	110.25	1.53197	0.185249
108	PA 38:4 (FA 20:2)		6.43743	0.00066	118.5	59.5	121.5	56	16.6233	7.72442	59	1.9916	0.299201
109	PS 38:5 (FA 20:2)		6.45279	0.00066	28.75	16.75	29	16	2.06155	3.0957	12	1.71642	0.234623
110	PI 32:1 (FA 12:0)		6.44032	0.00066	31.6	2.125	31.8	0	8.10679	4.25	29.475	14.8706	1.17233
111	PIP2 36:1 (FA 17:0,FA 17:0,FA 17:0)		6.41842	0.00068	172	100.75	168	105	18.5652	12.1758	71.25	1.7072	0.232283
112	PA 36:6 (FA 17:0,FA 17:0,FA 17:0)		6.393	0.00069	877.25	707.75	873	702	32.5103	41.8917	169.5	1.23949	0.0932435
113	PI 24:6 (PI)		6.36181	0.00071	242.85	130.55	246.4	132.5	8.22253	34.3335	112.3	1.86021	0.269561
114	PIP3 38:1 (FA 20:1)		6.33238	0.00073	69.75	47.25	70.5	46.5	4.64579	5.37742	22.5	1.47619	0.169142
115	NAPE 42:3 (FA 17:1)		-6.14106	0.00085	352.225	656.625	355.2	648.1	50.4469	85.3408	-304.4	0.536417	-0.270497
116	PS 34:4 (PS)		6.05379	0.00092	68.15	35.175	67.9	33.35	8.21077	7.15978	32.975	1.93746	0.287232
117	PI 36:2 (FA 16:0)		-6.04178	0.00093	724.125	882.275	730.6	873.4	28.476	43.9302	-158.15	0.820747	-0.0857904
118	PS 40:1 (FA 21:1)		-5.9767	0.00098	2.5	18.5	0	19	5	1.91485	-16	0.135135	-0.869232
119	PC 36:1+AcO (FA 16:0)		-5.96881	0.00099	315.55	474.925	313.65	462.3	40.9509	34.2763	-159.375	0.664421	-0.177557
120	PC 34:0+AcO (FA 22:0)		-5.96054	0.001	175.25	275	179	274.5	21.4068	25.7294	-99.75	0.637273	-0.195675
121	PIP3 34:1 (FA 17:0,FA 17:0,FA 17:0)		5.94404	0.00101	272.25	169	275	165	23.8939	25.219	103.25	1.61095	0.207081
122	PC 38:4+AcO (FA 20:4)		-5.88907	0.00106	599.75	834.5	599.5	835	4.34933	79.6053	-234.75	0.718694	-0.143456
123	NAPE 42:3 (FA 19:1)		-5.8865	0.00107	120.75	214.5	116.5	206	18.8392	25.684	-93.75	0.562937	-0.24954
124	PI 24:5 (PI)		5.85266	0.0011	60.3	26.75	60.5	27.05	10.3878	4.85146	33.55	2.25421	0.352994
125	Lan 20:4 (FA 17:0,FA 17:0,FA 17:0)		5.81391	0.00114	251.5	156.5	258	151	22.7523	23.4592	95	1.60703	0.206024
126	PC 36:6+AcO (FA 20:5)		-5.79994	0.00115	4009.75	5759.5	3988.5	5761.5	241.08	553.113	-1749.75	0.696198	-0.157267
127	LPI 28:1 (PI,PIP)		5.74313	0.00121	196.925	90.075	199.8	89.45	33.5811	16.0271	106.85	2.18623	0.339697
128	PA 38:4 (FA 18:2)		5.73247	0.00122	739.75	625.25	739.5	617	18.4459	35.4342	114.5	1.18313	0.0730313
129	NAPE 42:4 (FA 16:0)		-5.72763	0.00123	167.3	220.025	164.15	220.3	16.3953	8.37551	-52.725	0.760368	-0.118976
130	PC 36:2+AcO (FA 18:1)		-5.71247	0.00125	4609.5	6452.75	4640.5	6587.5	249.979	594.96	-1843.25	0.714347	-0.146091
131	PIP3 38:2 (FA 17:0,FA 17:0,FA 17:0)		5.67909	0.00128	83.75	45.25	84.5	45	9.74252	9.42956	38.5	1.85083	0.267366
132	PI 26:4 (PI,PIP)		5.67541	0.00129	776.2	414.075	779.6	409.85	78.4836	100.624	362.125	1.87454	0.272895
133	PIP3 34:0 (FA 17:0,FA 17:0,FA 17:0)		5.65123	0.00132	266.5	148.75	262.5	153.5	39.8706	12.1209	117.75	1.7916	0.25324
134	PIP3 38:1 (FA 18:0)		5.64992	0.00132	1791	1376.5	1810.5	1343.5	71.3816	128.194	414.5	1.30113	0.114319
135	PA 40:5 (FA 20:4)		-5.64753	0.00132	6168.75	9184.75	6099.5	9298.5	713.988	794.363	-3016	0.67163	-0.17287
136	PA 36:1 (FA 17:0,FA 17:0,FA 17:0)		5.63823	0.00133	1040	780.75	1019.5	781	88.8407	23.7539	259.25	1.33205	0.124521
137	PS 36:3 (FA 20:2)		5.63222	0.00134	298.25	220.25	303.5	219.5	19.1898	19.9729	78	1.35414	0.131665
138	PC 38:1+AcO (FA 19:1)		-5.62992	0.00134	180.25	243	177.5	244.5	14.7054	16.7531	-62.75	0.74177	-0.129731
139	NAPE 46:3 (FA 18:2)		5.57612	0.00141	224.75	184.75	225	184.5	13.6961	4.272	40	1.21651	0.0851153
140	NAPE 46:3 (FA 18:0)		5.56486	0.00143	257.5	205.75	257	204	15.4164	10.4043	51.75	1.25152	0.0974374
141	PI 34:1 (FA 16:0)		-5.50759	0.0015	89.6	131.6	87.85	133.5	9.11299	12.2297	-42	0.680851	-0.166948
142	PC 34:3+AcO (FA 18:2)		-5.50254	0.00151	5837.5	7987.25	5626.5	8109.5	546.898	558.065	-2149.75	0.730852	-0.13617
143	PIP3 34:2 (FA 18:1)		5.47024	0.00156	1692.25	1241.75	1683	1246.5	55.7098	155.002	450.5	1.36279	0.13443
144	PA 36:4 (FA 17:0,FA 17:0,FA 17:0)		5.43644	0.00161	109.75	70.25	108.5	71.5	13.4505	5.5	39.5	1.56228	0.193758
145	PC 36:2+AcO (FA 18:2)		-5.43429	0.00161	1826	2369.25	1826.5	2395.5	81.3757	182.624	-543.25	0.770708	-0.11311
146	PS 38:5 (FA 18:2)		5.42281	0.00163	328.25	231.5	325	232.5	31.9935	15.8008	96.75	1.41793	0.151654
147	PC 36:5+AcO (FA 20:4)		-5.39979	0.00166	1613	2615	1622	2536.5	223.717	296.116	-1002	0.616826	-0.209837
148	PIP2 40:0 (FA 17:0,FA 17:0,FA 17:0)		5.38326	0.00169	96	22.5	96.5	21	8.04156	26.096	73.5	4.26667	0.630089
149	NAPE 42:4 (FA 17:1)		-5.38316	0.00169	849.825	1580.88	835.65	1604	108.953	248.795	-731.05	0.537566	-0.269568
150	PI 38:1 (FA 18:0)		-5.35922	0.00173	531.5	705	531.5	701	17.5594	62.3217	-173.5	0.753901	-0.122686
151	PA 40:5 (FA 20:2)		5.30141	0.00183	56	27.75	54	27.5	10.3602	2.5	28.25	2.01802	0.304925
152	PS 36:2 (FA 17:1)		-5.27044	0.00188	351.65	611.7	359.55	617.95	50.7549	84.6297	-260.05	0.574873	-0.240428
153	PA 36:5 (FA 16:0)		5.26563	0.00189	949.7	488.45	959.9	470.15	168.457	48.1102	461.25	1.94431	0.288766
154	PIP3 34:1 (FA 18:0)		5.21359	0.00199	354	276.25	359	279.5	16.5529	24.811	77.75	1.28145	0.107701
155	PA 38:3 (FA 20:1)		5.206	0.002	31.75	14.5	33.5	15	5.67891	3.41565	17.25	2.18966	0.340376
156	PA 42:5 (FA 22:0)		5.19088	0.00203	52.25	31.5	52	29.5	5.12348	6.13732	20.75	1.65873	0.219776
157	PS 34:5 (PS)		5.15006	0.00212	66.1	26.475	66.2	28.8	11.8059	9.86995	39.625	2.49669	0.397365
158	PI 36:3 (FA 18:2)		-5.09892	0.00222	557.25	639.25	560	641.5	22.7358	22.7505	-82	0.871725	-0.0596207
159	PA 38:6 (FA 20:3)		5.08694	0.00225	141.75	98.25	140	101	7.63217	15.3052	43.5	1.44275	0.159191
160	PC 36:4+AcO (FA 18:3)		-5.0892	0.00225	1765.5	2308.75	1795	2314.5	157.68	143.929	-543.25	0.7647	-0.116509
161	Lan 20:3 (FA 17:0,FA 17:0,FA 17:0)		5.07355	0.00228	415.75	322.25	414	326	27.0478	25.0383	93.5	1.29015	0.110639
162	NAPE 44:3 (FA 19:1)		-5.07249	0.00228	474.25	711	453	733	76.4739	53.5288	-236.75	0.667018	-0.175862
163	PIP3 36:0 (FA 17:0,FA 17:0,FA 17:0)		5.06392	0.0023	839.25	137.75	833.5	0	29.3414	275.5	701.5	6.09256	0.7848
164	PA 40:0 (FA 20:0)		-5.04276	0.00235	149.5	201.5	148	203.5	13.9881	15.1548	-52	0.741935	-0.129634
165	NAPE 40:3 (FA 17:1)		-5.02224	0.0024	148.3	221.525	149.6	214.55	17.4268	23.3801	-73.225	0.66945	-0.174282
166	PC 36:2+AcO (FA 18:0)		-4.99026	0.00248	593.25	818.75	589	819.5	38.7331	81.6553	-225.5	0.72458	-0.139914
167	PS 38:2 (FA 20:2)		4.95458	0.00257	122.5	81.75	122	80	4.43471	15.8403	40.75	1.49847	0.175648
168	PIP3 38:3 (FA 20:2)		4.93395	0.00262	122.5	31	124	27	7.18795	36.3868	91.5	3.95161	0.596774
169	OAHFA_18:1/ 34:2 (18:1 FA)		4.91233	0.00268	491.5	373	490.5	377	34.5495	33.6749	118.5	1.31769	0.119815
170	PC 38:5+AcO (FA 20:4)		-4.91172	0.00268	2953.5	3723.75	2993	3695	176.563	259.219	-770.25	0.793152	-0.100644
171	PS 36:5 (FA 20:5)		4.88398	0.00276	923.25	700.25	938.5	697	59.9576	68.8785	223	1.31846	0.120066
172	PI 32:0 (FA 18:0)		4.87145	0.00279	9391	7213.25	9422.5	7085	614.196	649.733	2177.75	1.30191	0.114581
173	PI 38:4 (FA 17:0,FA 17:0,FA 17:0)		4.87288	0.00279	131.5	67.5	134.5	67	20.4042	16.5429	64	1.94815	0.289622
174	PA 38:3 (FA 20:2)		4.85044	0.00285	108	80.75	106.5	80.5	7.43864	8.4212	27.25	1.33746	0.126281
175	PS 30:4 (FA 17:0,FA 17:0,FA 17:0)		-4.84495	0.00287	63.75	103.5	63.5	101.5	8.99537	13.7235	-39.75	0.615942	-0.21046
176	PI 36:2 (FA 19:1)		-4.82039	0.00294	167.75	206.75	170	205	8.09835	14.0089	-39	0.811366	-0.090783
177	NAPE 44:4 (FA 18:0)		-4.80551	0.00298	260.25	331.25	266.5	327.5	20.8866	20.9026	-71	0.78566	-0.104765
178	PA 38:5 (FA 17:0,FA 17:0,FA 17:0)		-4.7916	0.00303	198.5	325.5	194.5	315	15.1548	50.797	-127	0.609831	-0.21479
179	PS 34:2 (FA 18:2)		4.78545	0.00305	1476	1056.75	1522	1075.5	157.467	76.8478	419.25	1.39674	0.145114
180	LPS 30:1 (PS)		4.77897	0.00307	103.425	55.4	108.55	60.95	16.3032	11.7539	48.025	1.86688	0.271116
181	PS 42:2 (PS)		4.75394	0.00315	25.4	1.925	22.85	0	9.09469	3.85	23.475	13.1948	1.1204
182	PC 36:4+AcO (FA 20:4)		-4.74763	0.00317	1545.75	1889.25	1565	1899.5	116.047	86.4422	-343.5	0.818182	-0.0871502
183	PI 36:2 (FA 18:1)		-4.74534	0.00317	509.5	684	516.5	677.5	28.5482	67.7791	-174.5	0.744883	-0.127912
184	PS 40:6 (FA 20:5)		-4.73682	0.0032	1095.75	1493	1070	1474	91.9579	140.274	-397.25	0.733925	-0.134348
185	PA 42:3 (FA 17:0,FA 17:0,FA 17:0)		4.72781	0.00323	351.25	249.25	343	244	34.6254	25.7472	102	1.40923	0.148981
186	LPS 30:0 (PS)		4.72095	0.00325	302.775	79.825	303.6	73.25	17.5997	92.7972	222.95	3.79298	0.578981
187	PI 34:2 (FA 20:2)		4.70058	0.00332	91.75	54.75	89.5	55.5	15.174	4.19325	37	1.6758	0.224222
188	PA 36:4 (FA 16:1)		4.69214	0.00335	41.15	27.825	42.15	28.8	3.82492	4.19871	13.325	1.47889	0.169935
189	PA 34:3 (FA 18:2)		4.6831	0.00339	154	109	156.5	108.5	18.6369	4.69042	45	1.41284	0.150094
190	PC 36:5+AcO (FA 20:3)		-4.67418	0.00342	208.5	333.25	207	329.5	25.697	46.7859	-124.75	0.625656	-0.203664
191	PC 38:2+AcO (FA 17:0,FA 17:0,FA 17:0)		4.66966	0.00343	141.75	110	144	110.5	9.10586	10.0995	31.75	1.28864	0.11013
192	PC 36:2+AcO (FA 20:1)		-4.65986	0.00347	51.25	70.25	54	71.5	6.89807	4.34933	-19	0.729537	-0.136952
193	PS 38:3 (FA 20:2)		4.64512	0.00352	136.25	94	130.5	92.5	13.9851	11.6333	42.25	1.44947	0.161209
194	PA 40:1 (FA 17:0,FA 17:0,FA 17:0)		4.63641	0.00355	474	313	452	310.5	63.1717	28.856	161	1.51438	0.180234
195	PC 32:1+AcO (FA 17:1)		-4.63645	0.00355	906.3	1102.83	901.15	1104.6	27.6378	80.1421	-196.525	0.821799	-0.0852346
196	EE 20:5 (FA 17:0,FA 17:0,FA 17:0)		4.62871	0.00358	1004.25	267.25	982	258	77.1379	308.963	737	3.75772	0.574924
197	PIP3 40:1 (FA 21:1)		4.6275	0.00359	17.25	0	15	0	7.45542	0	17.25	Infinity	Infinity
198	PIP2 40:1 (FA 18:1)		4.62223	0.00361	88.25	58.25	86.5	62.5	7.88987	10.3078	30	1.51502	0.180419
199	PA 40:6 (FA 17:0,FA 17:0,FA 17:0)		4.61673	0.00363	285.75	212.25	290	219	19.8725	24.878	73.5	1.34629	0.129139
200	PA 38:5 (FA 18:0)		4.58841	0.00374	1737.25	1150.75	1830.5	1187.5	240.102	87.7777	586.5	1.50967	0.178881
201	PI 30:4 (FA 17:0,FA 17:0,FA 17:0)		4.58101	0.00377	1118.45	799.75	1092.4	777	89.1755	106.806	318.7	1.3985	0.145662
202	PIP3 30:0 (FA 15:0)		4.56723	0.00382	78.125	45.25	78.95	43.55	10.2925	10.0653	32.875	1.72652	0.237171
203	PC 38:1+AcO (FA 18:1)		-4.55391	0.00388	437.75	548.75	446	543.5	20.0395	44.44	-111	0.797722	-0.0981484
204	PC 36:4+AcO (FA 20:3)		-4.55066	0.00389	791.75	1118.5	766.5	1094	69.5767	125.625	-326.75	0.707868	-0.150048
205	PC 36:3+AcO (LPC pe)		-4.53825	0.00394	50.35	64.775	50.85	63.6	3.76342	5.12339	-14.425	0.777306	-0.109408
206	PS 38:2 (FA 17:1)		-4.51856	0.00402	1888.22	2972.07	1807.35	2973.95	304.595	370.627	-1083.85	0.635322	-0.197006
207	PS 28:2 (FA 17:0,FA 17:0,FA 17:0)		4.51007	0.00406	212.5	147.25	202.5	142.5	25.9808	12.7377	65.25	1.44312	0.159304
208	PA 40:2 (FA 17:0,FA 17:0,FA 17:0)		4.49928	0.00411	905	711	885	705	51.29	69.3253	194	1.27286	0.104779
209	PI 36:1 (FA 17:0,FA 17:0,FA 17:0)		4.48558	0.00417	127.75	104.75	129	104	7.5	6.99405	23	1.21957	0.0862069
210	PC 32:1+AcO (FA 19:1)		-4.47902	0.0042	37.5	206.5	0	205.5	75	8.34666	-169	0.181598	-0.740889
211	PA 38:4 (FA 18:3)		-4.45135	0.00432	3101.75	3609.5	3039.5	3586.5	171.438	150.511	-507.75	0.85933	-0.0658403
212	PI 28:2 (FA 12:0)		4.44662	0.00434	13.625	0.725	12.25	0	5.61805	1.45	12.9	18.7931	1.274
213	PI 36:3 (FA 18:1)		-4.43936	0.00438	1050.25	1251	1042	1269	65.6271	62.2308	-200.75	0.839528	-0.0759646
214	PC 26:0+AcO (FA 14:0)		-4.42337	0.00445	79.35	203.2	100.25	201.1	54.1427	14.295	-123.85	0.390502	-0.408377
215	PI 36:2 (PI,PIP,PIP2)		-4.42392	0.00445	36.95	59.75	35	60.8	9.81852	3.13741	-22.8	0.61841	-0.208723
216	PS 30:6 (PS)		4.41832	0.00448	235.75	133	235.45	145.55	32.141	33.6187	102.75	1.77256	0.2486
217	PI 32:0 (FA 17:0,FA 17:0,FA 17:0)		4.41451	0.0045	219.5	149.75	213.5	154.5	20.4369	24.1022	69.75	1.46578	0.166068
218	PS 34:5 (FA 20:5)		-4.40646	0.00454	1090.75	1463	1108	1506.5	101.201	135.295	-372.25	0.745557	-0.127519
219	PA 38:1 (FA 20:1)		4.36952	0.00472	75	59.5	74.5	60.5	5.35413	4.65475	15.5	1.2605	0.100544
220	PA 38:0 (PA,PI,PIP,PIP2)		4.36344	0.00475	71.95	50.325	71.8	48.4	7.9622	5.90332	21.625	1.42971	0.155247
221	PI 36:2 (FA 14:2)		-4.36246	0.00476	3.05	19.125	0	17.8	6.1	4.13552	-16.075	0.159477	-0.797302
222	LPI 26:3 (PI,PIP)		4.35488	0.0048	338.175	218.45	335.3	223.8	51.2871	19.8216	119.725	1.54807	0.189789
223	PC 38:6+AcO (FA 18:3)		-4.35478	0.0048	217.75	268.5	218.5	269	13.4009	19.07	-50.75	0.810987	-0.0909861
224	PC 34:2+AcO (FA 18:1)		-4.35024	0.00482	3383	4825.5	3366	4790	246.581	615.637	-1442.5	0.701067	-0.15424
225	PS 30:0 (PS)		4.34729	0.00484	400.375	182.675	404.1	180.65	92.4003	38.6403	217.7	2.19173	0.340788
226	PS 34:4 (FA 20:4)		-4.34448	0.00485	675.5	869	670	865.5	29.3201	84.115	-193.5	0.77733	-0.109394
227	PA 38:4 (FA 20:4)		-4.31464	0.00501	536	697.75	531.5	695.5	11.6333	74.0692	-161.75	0.768183	-0.114535
228	PIP3 38:3 (FA 18:1)		4.31403	0.00502	945	264.25	940.5	227.5	53.8207	310.975	680.75	3.57616	0.553417
229	PA 36:3 (PA,PI,PIP)		4.28291	0.00519	312.1	166.55	305.6	138.2	29.6174	61.1755	145.55	1.87391	0.272749
230	PI 36:4 (FA 18:2)		-4.27427	0.00524	1255.75	1633.75	1213.5	1651	124.949	125.186	-378	0.76863	-0.114282
231	PC 40:4+AcO (FA 17:0,FA 17:0,FA 17:0)		4.27201	0.00525	172.25	127.25	169.5	126	11.5866	17.595	45	1.35363	0.131501
232	PA 40:1 (FA 20:0)		-4.26998	0.00526	259	381	241	381	43.6425	36.8872	-122	0.67979	-0.167625
233	PS 32:0 (FA 18:0)		-4.24645	0.0054	216.25	307.75	221	313.5	11.7011	41.4759	-91.5	0.702681	-0.153242
234	PIP 30:5 (FA 17:0,FA 17:0,FA 17:0)		4.2443	0.00541	1137.67	908.25	1122.85	927	51.6412	94.9785	229.425	1.2526	0.0978128
235	PS 36:4 (FA 18:3)		-4.2432	0.00542	292.75	426.75	293	417.5	7.13559	62.7555	-134	0.685999	-0.163677
236	PA 38:5 (FA 20:3)		4.22145	0.00555	310.75	186.25	332.5	190.5	54.3653	22.8819	124.5	1.66846	0.222315
237	PIP3 26:6 (PIP3)		4.20834	0.00563	14.125	0	14.75	0	6.71286	0	14.125	Infinity	Infinity
238	PI 36:5 (FA 18:2)		-4.19685	0.00571	2197.75	2842.5	2128.5	2852.5	244.433	186.166	-644.75	0.773175	-0.111722
239	LPI 28:3 (PI,PIP)		4.18796	0.00576	294.275	187.675	290.1	184.8	43.4222	26.573	106.6	1.568	0.195347
240	NAPE 44:4 (FA 19:1)		-4.18652	0.00577	1165.5	1715	1148	1653.5	95.5318	244.509	-549.5	0.679592	-0.167752
241	Lan 18:1 (FA 17:0,FA 17:0,FA 17:0)		4.17837	0.00582	2858.25	2077	2909.5	2102	317.953	196.835	781.25	1.37614	0.138664
242	PC 36:6+AcO (FA 18:3)		-4.16463	0.00591	775	950.75	783.5	956.5	50.682	67.4901	-175.75	0.815146	-0.0887646
243	PI 34:1 (FA 17:0,FA 17:0,FA 17:0)		4.13308	0.00613	203.5	181.5	203	182.5	5	9.39858	22	1.12121	0.0496878
244	PA 34:1 (FA 18:0)		4.13028	0.00615	46	30.5	45	30.5	6.8313	3.10913	15.5	1.5082	0.178458
245	PA 36:4 (FA 18:1)		4.12235	0.0062	1080.25	759.25	1074	767.5	60.0354	143.7	321	1.42279	0.153139
246	PC 38:0+AcO (FA 17:0,FA 17:0,FA 17:0)		4.12121	0.00621	284.75	233.5	288.5	232.5	20.9026	13.4784	51.25	1.21949	0.0861768
247	PC 38:3+AcO (FA 18:0)		-4.11843	0.00623	149	193.5	153.5	195	15.1217	15.438	-44.5	0.770026	-0.113495
248	PC 38:4+AcO (FA 20:3)		-4.11527	0.00625	1210.5	1600.25	1219	1602.5	105.428	157.364	-389.75	0.756444	-0.121223
249	PA 38:1 (FA 17:0,FA 17:0,FA 17:0)		4.10398	0.00633	10427	8205.25	10307.5	8130.5	757.686	773.445	2221.75	1.27077	0.104068
250	PC 28:0+AcO (FA 17:0,FA 17:0,FA 17:0)		-4.10362	0.00633	157	192.75	155	197	7.11805	15.9034	-35.75	0.814527	-0.0890947
251	PI 32:1 (FA 20:1)		4.09878	0.00637	16.5	2.5	15.5	0	4.65475	5	14	6.6	0.819544
252	PIP3 38:0 (FA 17:0,FA 17:0,FA 17:0)		4.0891	0.00644	88.5	53.25	82.5	52.5	14.4799	9.3586	35.25	1.66197	0.220624
253	PA 38:6 (PA,PI,PIP)		4.03823	0.00682	678.85	381.575	688	407.25	132.238	64.7285	297.275	1.77907	0.250194
254	PC 34:5+AcO (FA 18:3)		-4.03489	0.00684	279.5	391.5	282.5	410.5	19.9081	51.8234	-112	0.713921	-0.14635
255	PI 38:2 (FA 18:0)		-4.023	0.00694	871	949.5	868	946	34.049	19.07	-78.5	0.917325	-0.0374768
256	PIP3 34:1 (FA 19:1)		4.0206	0.00695	111.25	65.5	109.5	59.5	12.1758	19.2267	45.75	1.69847	0.230059
257	PS 36:5 (FA 16:1)		4.01291	0.00702	42.6	20.55	45.15	20.15	8.00042	7.53414	22.05	2.07299	0.316598
258	PI 38:5 (FA 18:1)		4.01038	0.00704	264.5	229.5	262.5	227.5	8.18535	15.4164	35	1.15251	0.061643
259	PS 32:5 (FA 18:3)		-4.0026	0.0071	4580.75	5525.75	4548.5	5529.5	279.31	380.725	-945	0.828982	-0.0814546
260	PC 38:2+AcO (FA 20:0)		-3.98673	0.00723	31.5	51.5	31	55	5.25991	8.544	-20	0.61165	-0.213497
261	PA 36:0 (PA,PI,PIP,PIP2)		3.97778	0.0073	68.65	43.9	68.8	45.35	7.47685	9.94753	24.75	1.56378	0.194176
262	PC 32:4+AcO (LPC pe)		3.97526	0.00732	12.5	0.9	11.4	0	5.55158	1.8	11.6	13.8889	1.14267
263	NAPE 40:4 (FA 15:0)		-3.96713	0.00739	162.3	234.125	160	239.35	11.7041	34.2663	-71.825	0.693219	-0.159129
264	PC 34:4+AcO (FA 18:3)		-3.96411	0.00742	1250.75	1679.75	1221	1659	153.89	152.2	-429	0.744605	-0.128074
265	PI 28:5 (PI,PIP)		3.95619	0.00748	269.725	125.175	258.2	115.8	40.2857	60.9678	144.55	2.15478	0.333404
266	PA 38:4 (PA,PI,PIP)		3.95169	0.00752	105.8	54.075	106.6	56.1	21.8922	14.3546	51.725	1.95654	0.291489
267	PA 36:3 (FA 18:3)		-3.94962	0.00754	526.25	701.5	512.5	712.5	36.3352	80.963	-175.25	0.750178	-0.124836
268	PA 38:3 (FA 18:0)		3.94277	0.0076	152	123.5	151.5	125	11.1654	9.18332	28.5	1.23077	0.0901766
269	PI 38:6 (FA 18:2)		3.92902	0.00772	174.5	141.75	176.5	148	4.3589	16.0909	32.75	1.23104	0.0902724
270	PA 38:5 (FA 18:2)		3.92705	0.00774	560.75	376.25	555.5	380	83.9419	42.2246	184.5	1.49037	0.173293
271	PC 34:6+AcO (FA 17:0,FA 17:0,FA 17:0)		3.92046	0.0078	443	309.25	448.5	306	67.5426	9.67385	133.75	1.4325	0.156094
272	PC 34:2+AcO (FA 17:1)		-3.9196	0.00781	2948.12	4855.82	2934.65	4865.85	320.309	919.205	-1907.7	0.607132	-0.216717
273	PI 26:4 (PI,PIP)		3.90348	0.00795	10.075	1.4	10.2	0	3.45193	2.8	8.675	7.19643	0.857117
274	PIP2 36:2 (FA 17:0,FA 17:0,FA 17:0)		3.89525	0.00803	101.5	67.25	95.5	66	15.2862	8.69387	34.25	1.50929	0.178774
275	PI 32:1 (FA 18:0)		3.89499	0.00803	15845	12058	15925	11868.5	1102.35	1601.91	3787	1.31407	0.118617
276	PC 34:3+AcO (FA 16:0)		-3.89432	0.00804	236.675	306.45	241.8	303.75	30.2703	19.1782	-69.775	0.772312	-0.112207
277	PS 42:1 (FA 21:0)		-3.88773	0.0081	10.25	27	11	27	7.80491	3.65148	-16.75	0.37963	-0.42064
278	PS 30:5 (PS)		3.86926	0.00827	254.85	169.1	250.95	161.95	34.1179	28.2943	85.75	1.5071	0.178141
279	PIP2 44:1 (FA 17:0,FA 17:0,FA 17:0)		3.86617	0.0083	341	262.25	345	268	31.3794	25.9792	78.75	1.30029	0.114039
280	PA 34:3 (FA 17:0,FA 17:0,FA 17:0)		3.86169	0.00835	23.25	15.25	23	15.5	3.30404	2.5	8	1.52459	0.183153
281	PIP3 38:3 (FA 18:0,18:0 FA)		3.84209	0.00854	904.75	280.5	907	272.5	22.7358	324.157	624.25	3.22549	0.508596
282	PC 34:4+AcO (FA 18:2)		-3.82883	0.00867	1417.75	1927	1329.5	1920	185.645	190.515	-509.25	0.735729	-0.133282
283	PA 40:6 (FA 20:5)		-3.81505	0.00881	7142	9010	7135	9068	416.297	886.39	-1868	0.792675	-0.100905
284	PS 36:3 (FA 16:2)		-3.80951	0.00887	9.75	19	9	19	3.86221	2.94392	-9.25	0.513158	-0.289749
285	PC 32:1+AcO (FA 14:0)		-3.80954	0.00887	123.5	196.675	127.8	191.3	19.821	32.9085	-73.175	0.627939	-0.202082
286	PA 38:1 (FA 18:0,18:0 FA)		-3.7918	0.00905	3384.75	4489.25	3339.5	4466.5	306.262	495.575	-1104.5	0.753968	-0.122647
287	PS 34:1 (FA 20:0)		-3.78984	0.00908	85.75	129.75	83.5	128	21.469	8.8459	-44	0.660886	-0.179873
288	PI 36:3 (PI,PIP,PIP2)		-3.72255	0.00982	94.6	131.1	95.45	125.95	10.5315	16.5423	-36.5	0.721587	-0.141712
289	PIP2 24:2 (PI,PIP,PIP2)		3.69262	0.01018	44.175	11.925	44.3	6.9	6.93992	16.0294	32.25	3.7044	0.568718
290	LPIP2 26:2 (PA,PIP2)		-3.68906	0.01022	23.175	68.725	17.6	73.7	16.0987	18.7258	-45.55	0.337214	-0.472095
291	PI 36:4 (FA 18:3)		-3.68143	0.01031	99	123	100	121	5.2915	11.9164	-24	0.804878	-0.0942699
292	PC 36:0+AcO (FA 15:0)		-3.67716	0.01037	45	89.825	39.85	92	22.746	8.77587	-44.825	0.500974	-0.300185
293	PA 36:5 (FA 17:0,FA 17:0,FA 17:0)		3.67281	0.01042	116	84.25	115.5	83	16.0208	6.5	31.75	1.37685	0.138888
294	PIP3 34:2 (FA 17:0,FA 17:0,FA 17:0)		3.6648	0.01052	137.75	100.5	140	99.5	16.9583	11.2101	37.25	1.37065	0.136926
295	PS 36:0 (FA 20:0)		-3.64564	0.01076	81	122.5	78	122	16.8918	15.2643	-41.5	0.661224	-0.179651
296	PC 36:4+AcO (FA 17:0,FA 17:0,FA 17:0)		-3.64093	0.01082	438.5	516	445	509.5	37.1439	20.8006	-77.5	0.849806	-0.0706801
297	PI 38:5 (FA 20:5)		3.63918	0.01085	6649	5146.25	6649	5112	734.928	376.761	1502.75	1.29201	0.111265
298	PC 38:4+AcO (FA 20:1)		-3.6345	0.01091	27.5	41.25	30	39.5	5	5.67891	-13.75	0.666667	-0.176091
299	PIP3 36:0 (FA 18:0)		3.62934	0.01097	1127.5	243.5	1128	0	11.7047	487	884	4.63039	0.665618
300	PI 38:5 (FA 18:0)		3.62732	0.011	2608.25	2112.75	2576.5	2067.5	218.852	163.537	495.5	1.23453	0.0915011
301	PI 26:6 (PI,PIP)		3.62653	0.01101	152.075	78.575	162.2	77.4	32.7654	23.864	73.5	1.93541	0.286773
302	PI 32:0 (FA 12:0)		-3.61814	0.01112	4.175	10.7	4.8	10.05	3.02696	1.96129	-6.525	0.390187	-0.408727
303	PI 36:3 (FA 18:0)		-3.61825	0.01112	263	334.75	270.5	330	29.4732	26.5377	-71.75	0.785661	-0.104765
304	PI 34:5 (FA 18:3)		-3.61505	0.01116	1133	1443	1116	1390	69.0072	157.01	-310	0.78517	-0.105036
305	NAPE 38:0 (FA 14:0)		-3.60809	0.01126	138.55	198.5	138.95	195.4	22.6369	24.3282	-59.95	0.697985	-0.156154
306	OAHFA_18:0/ 34:2 (18:0 FA)		3.60542	0.01129	2285.25	1662	2355.5	1674.5	200.171	281.888	623.25	1.375	0.138303
307	PA 38:0 (FA 17:0,FA 17:0,FA 17:0)		3.59447	0.01144	4576	3586.25	4608	3523	81.5394	544.638	989.75	1.27598	0.105845
308	PC 40:5+AcO (FA 18:1)		3.59466	0.01144	285.75	236.25	287.5	237	27.0478	5.18813	49.5	1.20952	0.0826144
309	PI 34:4 (FA 16:1)		-3.5907	0.01149	89.075	130.55	89.8	132.15	3.07287	22.8961	-41.475	0.682306	-0.166021
310	PC 36:2+AcO (FA 17:1)		-3.58844	0.01153	602.475	1026.28	617.7	1038.5	76.6673	223.414	-423.8	0.58705	-0.231325
311	PIP 30:2 (FA 12:0)		3.58815	0.01153	24.75	11.275	25.05	9.45	3.37688	6.70889	13.475	2.19512	0.341459
312	PS 30:1 (PS)		3.5839	0.01159	293.425	223.275	297.7	216.05	22.156	32.2742	70.15	1.31419	0.118657
313	PC 36:1+AcO (FA 18:1)		-3.58186	0.01162	1337.75	1646.25	1321	1647	108.017	134.182	-308.5	0.812604	-0.0901208
314	PA 38:6 (FA 20:5)		3.56527	0.01185	946.25	768.75	944	773.5	25.3689	96.2856	177.5	1.23089	0.0902208
315	PC 34:4+AcO (FA 20:4)		-3.56362	0.01188	899.75	1083.75	871.5	1086	71.2384	74.7591	-184	0.830219	-0.0808073
316	PA 42:4 (FA 20:4)		-3.55043	0.01207	1028.75	1227.25	1012	1233.5	61.711	93.2465	-198.5	0.838256	-0.0766232
317	PIP 32:1 (FA 14:0)		3.54472	0.01215	59.425	38	60.4	38.75	11.0346	4.93626	21.425	1.56382	0.194186
318	PA 36:5 (FA 16:1)		3.54331	0.01217	83.65	46.35	84.45	39.35	8.51058	19.2569	37.3	1.80475	0.256416
319	PIP 32:1 (FA 16:0)		3.54321	0.01217	150.475	125.725	149.4	129.75	10.3609	9.37137	24.75	1.19686	0.0780427
320	NAPE 40:2 (FA 17:1)		-3.52728	0.01241	620.425	922.45	662.35	932.85	120.181	121.998	-302.025	0.672584	-0.172254
321	PS 28:1 (PS)		3.52544	0.01244	18.3	6.475	19.35	7.3	3.69955	5.59606	11.825	2.82625	0.451211
322	PS 40:5 (FA 20:3)		-3.50723	0.01271	28.75	43.75	28.5	45.5	3.30404	7.88987	-15	0.657143	-0.18234
323	PI 36:6 (FA 18:3)		-3.50582	0.01274	552.75	716.5	543.5	719.5	32.6535	87.5233	-163.75	0.771458	-0.112687
324	PS 36:6 (FA 17:0,FA 17:0,FA 17:0)		3.50431	0.01276	579.75	467.25	573.5	483.5	38.5087	51.3769	112.5	1.24077	0.0936914
325	PA 36:5 (PA,PI)		3.49996	0.01283	310.55	188.825	317.65	197.25	41.406	55.8914	121.725	1.64464	0.216072
326	PA 38:0 (FA 19:0)		-3.49667	0.01288	81	111.5	84	111	10.5198	13.9164	-30.5	0.726457	-0.13879
327	PI 36:6 (PI,PIP,PIP2)		3.49364	0.01293	46.5	35.925	47.35	35.85	4.16413	4.39422	10.575	1.29436	0.112056
328	PC 40:6+AcO (FA 18:2)		3.48741	0.01302	325	239.75	317	233	44.9296	19.2765	85.25	1.35558	0.132125
329	PIP 28:6 (PIP)		3.47803	0.01317	444.3	277.125	449.25	294.45	13.8581	95.1278	167.175	1.60325	0.205001
330	PA 38:2 (FA 20:0)		3.47279	0.01326	33.25	20.5	32.5	21.5	6.13052	4.04145	12.75	1.62195	0.210038
331	PA 34:3 (PA,PI)		3.47166	0.01328	78.45	49.975	79.85	45.15	6.87241	14.8953	28.475	1.56978	0.19584
332	PA 38:1 (FA 16:0,16:0 FA)		-3.46224	0.01343	554.925	682	556.5	654.95	32.316	65.9102	-127.075	0.813673	-0.0895501
333	PC 32:0+AcO (FA 20:0)		-3.45542	0.01354	501	763.5	464.5	755	88.683	123.368	-262.5	0.656189	-0.182971
334	PI 32:1 (FA 17:0,FA 17:0,FA 17:0)		3.43705	0.01385	440	364.25	438.5	363	28.9252	33.2603	75.75	1.20796	0.0820531
335	PS 32:0 (FA 16:0)		-3.42845	0.014	392.575	546.375	386.75	542.65	41.7026	79.4389	-153.8	0.718508	-0.143568
336	NAPE 44:3 (FA 16:0)		3.42704	0.01402	202.8	138.375	211.75	138.55	35.2905	12.9688	64.425	1.46558	0.16601
337	PI 36:5 (FA 18:3)		-3.42243	0.0141	274.75	395.5	252	390.5	53.0935	46.4794	-120.75	0.69469	-0.158209
338	PS 36:3 (FA 16:1)		3.41811	0.01418	13.175	6.825	12.6	6	1.96193	3.15529	6.35	1.9304	0.285648
339	PC 34:5+AcO (FA 14:0)		-3.3964	0.01456	107.525	160.15	104.55	161	27.6501	13.9918	-52.625	0.671402	-0.173017
340	PC 40:5+AcO (FA 20:5)		3.38023	0.01485	550.75	461.5	557	452.5	27.6933	44.9629	89.25	1.19339	0.0767828
341	PI 38:4 (FA 18:1)		3.37911	0.01487	288.25	248.25	286	250	19.5171	13.4009	40	1.16113	0.0648801
342	PIP 32:4 (PIP)		3.36313	0.01517	76.1	60.45	75.1	61	3.80351	8.49412	15.65	1.25889	0.0999884
343	NAPE 46:2 (FA 18:0)		3.35671	0.01529	275.5	219.25	265.5	225	30.9031	12.9711	56.25	1.25656	0.099182
344	PA 42:6 (FA 22:5)		3.33018	0.0158	19.75	5.25	18.5	5	6.23832	6.07591	14.5	3.7619	0.575408
345	PA 40:3 (FA 20:2)		3.32666	0.01587	5670	4470.75	5694	4686	458.892	556.102	1199.25	1.26824	0.103203
346	PI 36:0 (FA 18:0)		-3.32181	0.01597	475.75	583.25	461	589	57.7083	29.3073	-107.5	0.815688	-0.088476
347	LPC 30:0+AcO (FA 15:0)		3.3069	0.01627	345.05	275.8	350.3	279.9	36.5467	20.456	69.25	1.25109	0.0972878
348	NAPE 42:3 (FA 14:2)		-3.29667	0.01648	9.15	23.6	8.25	22.5	6.9111	5.39321	-14.45	0.387712	-0.411491
349	NAPE 38:0 (FA 15:0)		-3.28608	0.0167	594.35	802.25	605.4	813.85	77.746	99.8316	-207.9	0.740854	-0.130267
350	PS 34:0 (FA 17:0,FA 17:0,FA 17:0)		3.28435	0.01673	280.25	229.25	271.5	226	28.8025	11.6154	51	1.22246	0.0872363
351	PI 36:0 (FA 17:0,FA 17:0,FA 17:0)		3.27639	0.0169	66.75	54.5	66.5	53.5	4.99166	5.56776	12.25	1.22477	0.0880548
352	PI 38:6 (FA 20:5)		3.27527	0.01692	1409.5	1146.25	1374	1165	102.974	123.438	263.25	1.22966	0.0897857
353	PC 32:1+AcO (FA 20:1)		-3.275	0.01693	179.5	225.25	177	229	21.0159	18.4097	-45.75	0.796892	-0.0986003
354	PIP2 38:1 (FA 17:0,FA 17:0,FA 17:0)		3.25168	0.01743	1420.25	491.5	1413	485	64.106	567.635	928.75	2.88962	0.460841
355	PA 40:1 (PA,PI,PIP,PIP2)		3.24221	0.01764	123.175	70.9	108.9	67.55	30.3952	10.7688	52.275	1.73731	0.239876
356	PIP 32:6 (FA 17:0,FA 17:0,FA 17:0)		3.2378	0.01774	183.25	157	185	155	10.5	12.3558	26.25	1.1672	0.0671443
357	PA 42:1 (FA 17:0,FA 17:0,FA 17:0)		3.23431	0.01781	216.75	166.25	209	158.5	18.9978	24.7841	50.5	1.30376	0.115197
358	PI 38:5 (FA 20:3)		-3.20877	0.0184	211.25	259.75	212	260	17.1925	24.8646	-48.5	0.813282	-0.0897588
359	NAPE 40:3 (FA 20:0)		-3.20759	0.01842	43.5	65.25	43.5	65	7.85281	11.0567	-21.75	0.666667	-0.176091
360	PI 32:2 (PA,PI,PIP,PIP2)		3.1906	0.01882	133.6	86.175	145.35	82.75	28.1639	9.51538	47.425	1.55033	0.190425
361	PA 38:5 (PA,PI,PIP)		3.18678	0.01891	452.45	217.25	468.35	219.05	135.592	58.3404	235.2	2.08262	0.318611
362	PA 40:0 (FA 21:0)		-3.17406	0.01922	17	24.5	16.5	23.5	2.44949	4.04145	-7.5	0.693878	-0.158717
363	PC 34:0+AcO (FA 13:0)		-3.15661	0.01965	0.075	9.975	0	10.3	0.15	6.27077	-9.9	0.0075188	-2.12385
364	PC 38:1+AcO (FA 20:0)		-3.15663	0.01965	26.75	46.5	26.5	43.5	3.86221	11.9024	-19.75	0.575269	-0.240129
365	LPC 28:0+AcO (FA 14:0)		-3.15376	0.01972	21.575	39.85	21.2	38.15	5.99799	9.91648	-18.275	0.541405	-0.266478
366	PS 40:1 (FA 19:0)		-3.15394	0.01972	81.25	116	80.5	111	8.69387	20.2485	-34.75	0.700431	-0.154635
367	PA 36:2 (FA 18:0,18:0 FA)		3.13009	0.02032	482	363.5	474	367	41.3521	63.4271	118.5	1.326	0.122543
368	PI 26:5 (PI,PIP)		3.1231	0.0205	265.15	172.975	250.05	177.65	49.6672	31.8978	92.175	1.53288	0.185508
369	LPS 30:5 (PS)		3.11481	0.02072	199.225	115.975	204.05	116.9	50.4908	17.5513	83.25	1.71783	0.234979
370	PI 36:4 (FA 18:1)		-3.1089	0.02088	1478	2009.75	1453.5	1980	125.419	318.261	-531.75	0.735415	-0.133468
371	NAPE 40:3 (FA 15:0)		-3.10409	0.02101	456.825	632.575	426.5	635.2	98.2416	56.3151	-175.75	0.722167	-0.141362
372	PI 38:6 (FA 20:3)		-3.09523	0.02125	377.5	535.75	365	528	49.6152	89.4106	-158.25	0.70462	-0.152045
373	PA 36:2 (FA 17:1)		-3.08937	0.02141	1273.6	1710.35	1222.3	1751.4	158.202	234.342	-436.75	0.744643	-0.128052
374	PS 34:2 (FA 17:0,FA 17:0,FA 17:0)		3.07128	0.02191	499	346.25	495.5	353.5	80.4612	58.4829	152.75	1.44116	0.158711
375	PIP2 40:2 (FA 18:1)		3.06904	0.02197	589	210.5	586	209.5	41.9126	243.07	378.5	2.7981	0.446863
376	PC 38:1+AcO (FA 18:0)		-3.06333	0.02213	361.25	461.5	367.5	462.5	29.7027	58.3238	-100.25	0.782774	-0.106364
377	PC 30:1+AcO (FA 17:1)		-3.05898	0.02225	178.3	297.8	178.1	275.8	24.4965	74.1911	-119.5	0.598724	-0.222773
378	PS 36:0 (FA 15:0)		-3.05194	0.02246	620.9	805.35	625.65	832.2	63.0105	103.151	-184.45	0.770969	-0.112963
379	PC 38:6+AcO (FA 18:2)		-3.04251	0.02273	1966.75	2444.5	2049.5	2477	210.239	233.296	-477.75	0.804561	-0.0944409
380	PI 38:5 (FA 17:0,FA 17:0,FA 17:0)		3.04218	0.02274	116.25	81.5	120.5	82.5	19.8725	11.2694	34.75	1.42638	0.154235
381	Lan 22:1 (FA 17:0,FA 17:0,FA 17:0)		3.03479	0.02296	1076	845	1071.5	831	96.3916	117.83	231	1.27337	0.104956
382	PC 34:0+AcO (FA 21:0)		-3.02395	0.02328	3	12.75	0	12	6	2.36291	-9.75	0.235294	-0.628389
383	PIP 28:2 (FA 12:0)		-3.0168	0.02349	7.025	17.575	7.95	16.1	5.67002	4.09502	-10.55	0.399716	-0.398249
384	PI 34:3 (FA 20:2)		3.01646	0.0235	135.25	109	134.5	104.5	10.751	13.687	26.25	1.24083	0.0937108
385	PA 38:6 (FA 17:0,FA 17:0,FA 17:0)		3.01105	0.02367	2709.25	2274.75	2718.5	2335.5	47.9053	284.6	434.5	1.19101	0.0759154
386	PIP3 36:2 (FA 18:2)		2.99987	0.02401	76	0	101	0	50.6689	0	76	Infinity	Infinity
387	PIP3 36:2 (FA 18:0)		2.99921	0.02403	434.75	0	575	0	289.91	0	434.75	Infinity	Infinity
388	PIP3 36:2 (FA 18:1)		2.99751	0.02409	416.5	0	549.5	0	277.897	0	416.5	Infinity	Infinity
389	PIP2 38:2 (FA 17:0,FA 17:0,FA 17:0)		2.99654	0.02412	620.25	0	819	0	413.977	0	620.25	Infinity	Infinity
390	PIP3 40:0 (FA 19:0)		2.9952	0.02416	69.5	0	91.5	0	46.4076	0	69.5	Infinity	Infinity
391	LPC 18:1+AcO (LPC pe)		2.99509	0.02416	8.55	0	11.2	0	5.70935	0	8.55	Infinity	Infinity
392	PIP3 32:0 (FA 18:0)		2.99321	0.02422	310.5	0	405	0	207.47	0	310.5	Infinity	Infinity
393	PIP3 36:2 (FA 17:1)		2.99148	0.02427	468.8	0	608.55	0	313.423	0	468.8	Infinity	Infinity
394	PA 36:2 (FA 17:0,FA 17:0,FA 17:0)		-2.99055	0.0243	127.5	183	127.5	175	16.1761	33.4066	-55.5	0.696721	-0.156941
395	PA 36:6 (FA 20:4)		2.99025	0.02431	8.75	0	11.5	0	5.85235	0	8.75	Infinity	Infinity
396	PIP2 38:2 (FA 19:1)		2.98871	0.02436	21.5	0	28	0	14.3875	0	21.5	Infinity	Infinity
397	PC 34:1+AcO (FA 18:0)		-2.98837	0.02437	585.75	800.5	591	803	46.0317	136.153	-214.75	0.73173	-0.135649
398	PIP3 36:2 (FA 17:0,FA 17:0,FA 17:0)		2.9831	0.02454	229.5	0	299.5	0	153.867	0	229.5	Infinity	Infinity
399	PS 34:2 (FA 17:1)		-2.98201	0.02457	934.4	1315.08	963.8	1404.1	144.228	210.675	-380.675	0.71053	-0.148418
400	LPIP3 26:0 (FA 17:0,FA 17:0,FA 17:0)		2.98222	0.02457	50.5	0	65	0	33.8674	0	50.5	Infinity	Infinity
401	PIP3 40:3 (FA 18:2)		2.98149	0.02459	1249.5	0	1628.5	0	838.17	0	1249.5	Infinity	Infinity
402	LPC 18:1+AcO (LPC pe)		2.9808	0.02461	35.025	0	45.5	0	23.5004	0	35.025	Infinity	Infinity
403	PS 34:6 (PS)		2.96619	0.02508	42.55	30.3	42.65	30	7.73499	2.89713	12.25	1.40429	0.147457
404	PS 36:3 (FA 18:2)		-2.9591	0.02531	2160	2576.25	2140.5	2634.5	206.328	191.254	-416.25	0.838428	-0.0765343
405	PIP3 32:0 (FA 16:0)		2.95607	0.02541	520.225	0	664.75	0	351.971	0	520.225	Infinity	Infinity
406	NAPE 44:1 (FA 19:1)		-2.95581	0.02542	238.5	310.75	238	300.5	26.0576	41.3632	-72.25	0.767498	-0.114923
407	PS 36:2 (FA 20:2)		2.95567	0.02543	79.25	49.5	85.5	50.5	14.3614	14.1067	29.75	1.60101	0.204394
408	PI 38:3 (FA 17:0,FA 17:0,FA 17:0)		2.95309	0.02551	119	75	125	80	26.8576	12.9099	44	1.58667	0.200486
409	PIP3 36:2 (FA 19:1)		2.94519	0.02577	454.5	0	564.5	0	308.638	0	454.5	Infinity	Infinity
410	OAHFA_16:0/ 20:1 (16:0 FA)		2.93577	0.02609	56.975	19.6	60.3	15.4	9.43659	23.6485	37.375	2.90689	0.463428
411	PI 36:4 (FA 17:0,FA 17:0,FA 17:0)		2.93477	0.02612	152.5	130.25	152.5	127.5	3.10913	14.8408	22.25	1.17083	0.0684921
412	PS 38:4 (FA 20:1)		-2.93142	0.02624	14.75	18	15	18	2.06155	0.816497	-3.25	0.819444	-0.0864805
413	PC 34:0+AcO (LPC pe)		2.91895	0.02667	23.6	5.725	26.9	5.4	10.2966	6.63193	17.875	4.12227	0.615137
414	PI 38:2 (FA 17:0,FA 17:0,FA 17:0)		2.91518	0.0268	135.5	105.75	130.5	104.5	13.9164	14.9304	29.75	1.28132	0.107659
415	PIP3 40:0 (FA 20:0)		2.90762	0.02706	18.25	0	23	0	12.5532	0	18.25	Infinity	Infinity
416	PI 28:2 (FA 16:2)		2.90669	0.0271	12.225	3.025	12.65	0	1.86257	6.05	9.2	4.04132	0.606523
417	PIP3 34:1 (FA 16:1)		2.90638	0.02711	216.125	173.05	212.9	172.7	20.841	21.078	43.075	1.24892	0.0965334
418	PA 40:4 (FA 20:4)		-2.90543	0.02714	9569.25	13423.2	9408	12904.5	1452.45	2220.04	-3854	0.712886	-0.14698
419	PS 42:6 (FA 17:0,FA 17:0,FA 17:0)		2.89997	0.02734	203.75	169.75	197.5	170	19.8725	12.4466	34	1.20029	0.0792878
420	PI 34:4 (FA 18:3)		-2.89169	0.02763	343.25	415.25	347.5	397	19.4487	45.843	-72	0.82661	-0.0826991
421	LPIP 26:0 (PIP)		2.88728	0.02779	37.3	21.725	35.5	19.95	8.67256	6.41736	15.575	1.71692	0.234749
422	PI 28:0 (FA 16:0)		2.88395	0.02791	133.5	98.275	136.85	97.65	23.4653	6.79135	35.225	1.35843	0.133038
423	PC 34:3+AcO (FA 18:1)		-2.88397	0.02791	770.25	1024.5	772.5	1013	74.5313	159.793	-254.25	0.75183	-0.12388
424	NAPE 42:4 (FA 18:2)		-2.87193	0.02836	801.75	928.5	805	946.5	44.754	76.0811	-126.75	0.863489	-0.0637429
425	PC 36:3+AcO (FA 20:2)		-2.86506	0.02861	231.75	256.25	230	250.5	6.89807	15.6498	-24.5	0.90439	-0.0436441
426	PIP3 36:0 (FA 20:0)		2.8523	0.02909	13.25	3.25	12.5	0	2.62996	6.5	10	4.07692	0.610333
427	PIP3 40:3 (FA 22:1)		2.84019	0.02956	11	0	13	0	7.74597	0	11	Infinity	Infinity
428	OAHFA_18:0/ 18:1 (FA 17:0,FA 17:0,FA 17:0)		2.84019	0.02956	11	0	13	0	7.74597	0	11	Infinity	Infinity
429	PC 36:0+AcO (FA 16:0)		-2.83786	0.02965	120.3	157.775	116.65	163.35	15.671	21.2591	-37.475	0.762478	-0.117773
430	PIP3 32:0 (FA 14:0)		2.83679	0.02969	21.975	0	26.8	0	15.4929	0	21.975	Infinity	Infinity
431	PC 36:4+AcO (FA 16:0)		-2.83397	0.0298	134.6	183.45	135.35	181.6	17.7631	29.5461	-48.85	0.733715	-0.134473
432	PC 36:4+AcO (FA 18:2)		-2.8326	0.02986	7664.25	8971.5	7805.5	8930	691.225	611.672	-1307.25	0.854289	-0.0683954
433	PA 38:1 (FA 19:1)		-2.82217	0.03027	1847.25	2245.25	1836	2155.5	98.351	264.35	-398	0.822737	-0.084739
434	PS 40:5 (FA 20:2)		2.82006	0.03035	23.75	17	25.5	16	3.86221	2.82843	6.75	1.39706	0.145215
435	PS 38:4 (PS)		-2.81964	0.03037	265.05	512.425	276.95	520.2	140.405	105.237	-247.375	0.517246	-0.286303
436	NAPE 46:3 (FA 19:1)		2.80669	0.03089	291	243.5	291	245	26.0384	21.6256	47.5	1.19507	0.077394
437	PIP3 40:3 (FA 20:1)		2.80573	0.03093	12.25	0	15	0	8.73212	0	12.25	Infinity	Infinity
438	PA 34:3 (FA 16:1,16:1 FA)		2.80477	0.03097	151.9	93.825	157.55	90.1	34.7667	22.4988	58.075	1.61897	0.209239
439	PI 28:2 (FA 14:0)		-2.8044	0.03098	48.625	69.75	46.6	72.05	9.64758	11.5714	-21.125	0.697133	-0.156685
440	PA 34:1 (PA,PI,PIP,PIP2)		2.803	0.03104	69.35	39.4	74.9	35.4	17.2297	12.6417	29.95	1.76015	0.24555
441	PIP3 40:3 (FA 20:2)		2.80267	0.03105	24.5	0	28.5	0	17.4833	0	24.5	Infinity	Infinity
442	PIP2 36:2 (FA 18:1)		2.79897	0.03121	68.5	51.75	70	52.5	9.29157	7.54431	16.75	1.32367	0.12178
443	PA 34:0 (FA 17:0,FA 17:0,FA 17:0)		-2.79644	0.03131	628	721	629	697.5	41.0772	52.3132	-93	0.871012	-0.0599756
444	PC 36:0+AcO (FA 18:0)		-2.79632	0.03132	397.25	478.75	396.5	476.5	15.3921	56.222	-81.5	0.829765	-0.0810449
445	LPIP2 26:0 (PA,PIP2)		-2.79282	0.03146	1.8	14.7	0	18.35	3.6	8.50764	-12.9	0.122449	-0.912045
446	PA 36:2 (FA 18:2,18:2 FA)		-2.78984	0.03158	3894.5	5089	3732.5	5312	395.5	759.519	-1194.5	0.765278	-0.116181
447	PIP3 40:0 (FA 21:0)		2.78358	0.03185	34.25	0	39.5	0	24.6086	0	34.25	Infinity	Infinity
448	PIP3 34:1 (FA 16:0)		2.78186	0.03192	1305.15	1071.9	1276.65	1059.6	145.102	84.0618	233.25	1.2176	0.0855062
449	LPI 24:1 (PI)		2.78103	0.03195	123.575	73.875	116	72.15	20.9575	28.9531	49.7	1.67276	0.223433
450	PIP3 34:1 (FA 15:0)		2.77372	0.03226	47.85	30.125	44.85	27.7	11.237	6.08899	17.725	1.58838	0.200955
451	PI 30:1 (FA 14:0)		2.76893	0.03247	18.575	7.125	20.45	7.7	6.24733	5.41933	11.45	2.60702	0.416144
452	PIP2 38:2 (PS,PIP,PIP2,PIP3)		2.76536	0.03262	18.075	0	20.55	0	13.0725	0	18.075	Infinity	Infinity
453	PC 38:5+AcO (FA 18:1)		-2.76159	0.03278	1295	1547.25	1276	1536.5	88.0833	160.047	-252.25	0.836969	-0.0772907
454	PC 36:5+AcO (FA 18:3)		-2.75164	0.03322	1628	2020.75	1593	1996.5	218.998	183.114	-392.75	0.805641	-0.0938582
455	PIP 32:5 (PIP,PIP2)		2.74208	0.03364	24	10.8	24.5	12.1	4.96655	8.24783	13.2	2.22222	0.346787
456	PS 44:6 (FA 22:1)		2.73579	0.03392	11	0	12.5	0	8.04156	0	11	Infinity	Infinity
457	PI 28:1 (FA 14:1)		-2.72754	0.0343	3.575	8.1	3.9	7.7	2.68499	1.94936	-4.525	0.441358	-0.355209
458	PS 38:6 (FA 18:2)		2.72263	0.03452	953.75	713	893.5	679	146.691	98.7826	240.75	1.33766	0.126345
459	PS 38:1 (FA 19:1)		-2.72273	0.03452	282	353	289.5	341.5	23.3952	46.6119	-71	0.798867	-0.0975256
460	PC 26:1+AcO (FA 10:0)		2.71746	0.03476	4	0	4.5	0	2.94392	0	4	Infinity	Infinity
461	PA 42:5 (FA 20:5)		-2.71717	0.03477	2854	3209.75	2862.5	3149.5	105.511	239.654	-355.75	0.889166	-0.0510172
462	PS 44:6 (FA 22:5)		2.7136	0.03494	9	0	10	0	6.63325	0	9	Infinity	Infinity
463	NAPE 46:3 (FA 21:0)		-2.71247	0.03499	0	12.25	0	14.5	0	9.03235	-12.25	0	#NAME?
464	PIP3 40:0 (FA 17:0,FA 17:0,FA 17:0)		2.70923	0.03514	29.25	0	35	0	21.5928	0	29.25	Infinity	Infinity
465	PA 42:1 (FA 22:0)		-2.70859	0.03517	130.25	202.75	117.5	194.5	32.7249	42.3665	-72.5	0.642417	-0.192183
466	PC 36:3+AcO (FA 18:3)		-2.69959	0.0356	417	514.25	429.5	497	52.8205	48.9991	-97.25	0.81089	-0.0910382
467	PA 36:6 (FA 16:2)		2.69781	0.03568	8.8	0	9.8	0	6.5238	0	8.8	Infinity	Infinity
468	PS 40:6 (FA 20:2)		2.68544	0.03627	62.75	44.25	64.5	43.5	8.65544	10.7199	18.5	1.41808	0.1517
469	LPIP 28:0 (FA 14:0)		-2.68405	0.03634	53.025	92.175	50.65	92.3	12.1829	26.5067	-39.15	0.575264	-0.240132
470	LPC 18:2+AcO (LPC pe)		2.68182	0.03645	8.55	0	9.4	0	6.37626	0	8.55	Infinity	Infinity
471	PC 30:1+AcO (FA 18:1)		-2.67979	0.03655	5456.25	6330.5	5285.5	6416	623.286	192.981	-874.25	0.861899	-0.0645438
472	PA 42:0 (FA 17:0,FA 17:0,FA 17:0)		2.67961	0.03656	399.75	346.25	386.5	352.5	31.3089	24.7841	53.5	1.15451	0.0623987
473	NAPE 44:3 (FA 19:0)		-2.6676	0.03715	70.75	92.25	66.5	89.5	13.9374	8.09835	-21.5	0.766938	-0.11524
474	PC 38:1+AcO (FA 21:0)		-2.66393	0.03733	10.25	22.25	13	22	7.08872	5.56028	-12	0.460674	-0.336606
475	LPI 24:0 (PI)		2.65892	0.03758	262.975	149.7	227.4	134.15	77.1154	36.2341	113.275	1.75668	0.244693
476	PS 34:2 (PS)		2.65317	0.03787	178.575	118.8	183.05	113.85	37.927	24.3287	59.775	1.50316	0.177004
477	PS 32:3 (FA 18:3)		-2.65137	0.03796	254.25	483	325	474	170.684	25.3246	-228.75	0.526398	-0.278686
478	PIP3 40:3 (FA 17:0,FA 17:0,FA 17:0)		2.65097	0.03798	19.25	0	21	0	14.523	0	19.25	Infinity	Infinity
479	PA 42:4 (FA 17:0,FA 17:0,FA 17:0)		2.64768	0.03815	351.25	287.25	354	284.5	45.6755	15.8403	64	1.2228	0.0873563
480	PC 30:5+AcO (LPC pe)		2.64575	0.03825	7	0	8	0	5.2915	0	7	Infinity	Infinity
481	PIP3 34:2 (FA 17:1)		2.64165	0.03846	181.475	151.225	175.25	150	20.4542	10.3025	30.25	1.20003	0.0791932
482	LPIP2 20:4 (PA,PI,PIP,PIP2)		2.63964	0.03856	249.15	181.975	250.9	173.6	44.4111	24.8629	67.175	1.36914	0.136449
483	PC 38:6+AcO (FA 20:4)		-2.62962	0.03908	2782.75	3429.25	2879.5	3289	276.772	406.413	-646.5	0.811475	-0.090725
484	NAPE 42:3 (FA 14:0)		2.6294	0.03909	32.1	21.05	34.9	19.35	7.31756	4.13481	11.05	1.52494	0.183253
485	PIP 32:0 (FA 14:0)		2.62245	0.03946	45.725	25.5	41.6	25.7	13.1945	7.98874	20.225	1.79314	0.253614
486	PC 36:3+AcO (FA 18:1)		-2.62101	0.03953	4511.5	4977.75	4486.5	4926	236.613	265.693	-466.25	0.906333	-0.0427121
487	PIP2 32:6 (PIP2,PIP3)		2.61834	0.03967	5.925	0	6.6	0	4.52576	0	5.925	Infinity	Infinity
488	PI 36:2 (FA 22:0)		-2.61488	0.03986	3.25	13.25	0	12	6.5	4.03113	-10	0.245283	-0.610333
489	PA 36:3 (FA 16:0)		2.61357	0.03993	92.85	66.425	93	64.05	15.0026	13.5584	26.425	1.39782	0.14545
490	NAPE 40:3 (FA 12:0)		2.6098	0.04013	37.675	21.05	41.15	21.75	9.19687	8.81684	16.625	1.78979	0.252801
491	PS 34:3 (FA 18:2)		2.60789	0.04023	5690.75	4900.25	5695	5032	530.551	293.324	790.5	1.16132	0.0649513
492	PC 36:1+AcO (FA 18:0)		-2.60617	0.04033	719.25	903	715.5	913.5	51.7003	131.192	-183.75	0.796512	-0.0988079
493	PA 36:5 (FA 20:4)		2.60532	0.04037	42.5	31.25	43	31	8.34666	2.21736	11.25	1.36	0.133539
494	PC 34:5+AcO (FA 17:0,FA 17:0,FA 17:0)		2.59658	0.04085	138	108.75	131	104	17.5119	14.1745	29.25	1.26897	0.10345
495	PC 36:6+AcO (FA 16:1)		-2.59582	0.04089	182.6	244.525	197.35	244.95	41.6366	23.2974	-61.925	0.746754	-0.126822
496	PS 38:5 (FA 18:3)		-2.59294	0.04105	36.25	52	39	54	7.67572	9.4163	-15.75	0.697115	-0.156695
497	PS 38:4 (FA 20:3)		-2.58329	0.04159	372	485.25	366.5	505.5	48.2977	73.1773	-113.25	0.766615	-0.115423
498	PI 32:1 (FA 14:0)		2.58138	0.04169	26.05	15.375	25.6	14.05	3.47323	7.50616	10.675	1.69431	0.228993
499	PS 32:1 (FA 18:1)		-2.58098	0.04171	4448.5	5471.75	4336	5598	672.851	419.508	-1023.25	0.812994	-0.0899127
500	PA 42:0 (FA 20:0)		-2.57742	0.04191	44	54.75	45	53	5.03322	6.65207	-10.75	0.803653	-0.0949314
501	PA 38:3 (FA 18:1)		2.57476	0.04206	1448	1112.25	1360	1146.5	231.363	120.367	335.75	1.30187	0.114566
502	NAPE 42:4 (FA 21:0)		-2.57088	0.04228	17	27.25	18	29.5	3.55903	7.13559	-10.25	0.623853	-0.204918
503	PC 36:3+AcO (FA 18:0)		-2.57016	0.04233	317	385	317.5	381.5	29.3371	44.0379	-68	0.823377	-0.0844015
504	NAPE 44:1 (FA 15:0)		2.56286	0.04274	19.325	8.125	19.4	7.95	5.34875	6.91249	11.2	2.37846	0.376296
505	NAPE 44:3 (FA 14:2)		2.5599	0.04291	7.6	2.6	7.25	1.8	2.13073	3.27414	5	2.92308	0.46584
506	NAPE 40:1 (FA 15:0)		-2.54678	0.04368	80.225	108.075	77.85	107.95	13.7986	16.9685	-27.85	0.742309	-0.129416
507	PI 34:5 (FA 16:2)		-2.54677	0.04368	11.4	23.025	12.55	20.35	6.48434	6.42618	-11.625	0.495114	-0.305295
508	PI 32:1 (PA,PI,PIP,PIP2)		2.54295	0.04391	1809.38	1219.65	1865.15	1167.4	255.006	387.419	589.725	1.48352	0.171293
509	PS 28:5 (PS)		2.53711	0.04425	50.175	28.05	52.2	25.7	13.3595	11.2123	22.125	1.78877	0.252555
510	NAPE 42:2 (FA 17:1)		-2.53598	0.04432	197.8	301.275	202.5	300.8	46.3836	67.142	-103.475	0.656543	-0.182737
511	PC 30:0+AcO (FA 18:0)		-2.53444	0.04441	6366.25	15979.8	6167.5	15881.5	7358.27	1846.04	-9613.5	0.398395	-0.399686
512	PI 32:3 (FA 18:2)		2.53394	0.04444	2017.25	568.75	2017	0	114.791	1137.5	1448.5	3.54681	0.549838
513	PS 34:2 (FA 16:1)		-2.53307	0.04449	69.175	80.85	69.75	80.65	8.3152	3.97869	-11.675	0.855597	-0.0677309
514	PC 38:1+AcO (FA 17:1)		-2.53054	0.04465	110.3	206.725	139.6	207	74.3395	16.7762	-96.425	0.533559	-0.272817
515	PS 30:2 (FA 17:0,FA 17:0,FA 17:0)		2.52382	0.04505	1338.5	1202.55	1338	1166.9	44.7623	97.9942	135.95	1.11305	0.0465152
516	PI 30:2 (FA 16:0)		-2.52367	0.04506	140.6	178.775	144.1	180.05	25.1771	16.7747	-38.175	0.786463	-0.104321
517	PC 36:2+AcO (LPC pe)		-2.52012	0.04528	45.225	71.1	38.4	69.7	18.5895	8.72391	-25.875	0.636076	-0.196491
518	PA 38:5 (FA 20:2)		2.51137	0.04582	55.75	34.25	56.5	29	11.5866	12.6062	21.5	1.62774	0.211584
519	PC 34:1+AcO (FA 19:1)		-2.50736	0.04607	685.75	790.5	692.5	793	50.4538	66.6008	-104.75	0.867489	-0.0617361
520	PIP3 40:0 (PIP2,PIP3)		2.50415	0.04627	88.45	0	102.9	0	70.6428	0	88.45	Infinity	Infinity
521	PS 34:0 (FA 21:0)		2.50403	0.04628	31.25	26	31.5	26	3.86221	1.63299	5.25	1.20192	0.0798767
522	PA 36:4 (FA 20:3)		2.50326	0.04632	27.25	17.25	27.5	15	4.34933	6.70199	10	1.57971	0.198577
523	PIP3 38:1 (FA 19:0)		2.49316	0.04696	30.75	24.75	31.5	24	4.19325	2.36291	6	1.24242	0.0942699
524	NAPE 42:4 (FA 12:0)		2.49317	0.04696	63.35	37.95	62.25	39.3	14.5727	14.2409	25.4	1.6693	0.222535
525	PC 38:3+AcO (FA 20:3)		-2.49231	0.04701	282	338.5	278.5	326	8.98146	44.441	-56.5	0.833087	-0.0793096
526	PA 38:3 (PA,PI,PIP)		2.48763	0.04731	61.275	39.35	65.55	41.2	14.4578	10.0841	21.925	1.55718	0.192339
527	PS 36:2 (FA 16:1)		-2.48696	0.04736	62.3	87.375	65.4	87.55	7.43146	18.7459	-25.075	0.713019	-0.146899
528	PC 38:5+AcO (FA 18:2)		-2.48327	0.04759	935.75	1035.25	933.5	1017.5	16.1529	78.4915	-99.5	0.903888	-0.0438854
529	NAPE 44:3 (FA 14:0)		2.47612	0.04806	105.125	77.475	106	77.4	9.77151	20.0822	27.65	1.35689	0.132544
530	PS 32:2 (PS)		2.47182	0.04834	52.4	30.575	49.8	31.65	12.6988	12.2712	21.825	1.71382	0.233965
531	PIP3 34:2 (FA 16:0)		2.46661	0.04868	728.125	608.075	732.15	633	57.8355	78.2951	120.05	1.19743	0.0782488
532	PS 38:1 (FA 21:0)		-2.46582	0.04873	79.25	109	82.5	108.5	11.8427	21.0238	-29.75	0.727064	-0.138427
533	PS 34:5 (FA 17:0,FA 17:0,FA 17:0)		-2.46522	0.04877	4108.5	4911.25	4132.5	4869	304.207	575.845	-802.75	0.836549	-0.0775088
534	PI 32:2 (FA 16:1)		-2.46498	0.04879	0	8.65	0	9.9	0	7.01831	-8.65	0	#NAME?
535	PS 32:2 (FA 18:2)		-2.4601	0.04911	4043.75	4536.5	4049.5	4503.5	184.187	355.738	-492.75	0.891381	-0.0499366
536	PA 42:2 (FA 17:0,FA 17:0,FA 17:0)		2.45482	0.04947	146.25	108.5	143.5	111	23.6837	19.6214	37.75	1.34793	0.129666
537	PIP3 38:2 (FA 20:1)		2.45312	0.04958	48.5	33.25	45	33	11.619	4.42531	15.25	1.45865	0.16395
538	PC 36:2+AcO (FA 16:0)		-2.4529	0.0496	71.6	86.75	74.4	89.45	7.84007	9.54585	-15.15	0.82536	-0.0833565
539	PA 38:2 (FA 16:1,16:1 FA)		-2.44966	0.04981	265.275	308.1	260.8	302.05	24.3805	25.0614	-42.825	0.861003	-0.0649954
540	PA 42:4 (FA 22:4)		-2.44747	0.04996	5	18.75	0	19.5	10	5.12348	-13.75	0.266667	-0.574031

## Sheet: daf-1(m40) vs WT posmode
	LipidView Assignments (putative)		t value	P value	Mean1	Mean2	Median1	Median2	Sigma1	Sigma2	Delta	Fold Change	Log Fold Change
1	LPC 18:1 (PC)		21.7288	6.2043e-07	41.65	0	42.3	0	3.83362	0	41.65	Infinity	Infinity
2	NAPE 46:4+NH4 (-FA 18:1 (NH4))		10.205	5.1584e-05	13.5	0	14	0	2.64575	0	13.5	Infinity	Infinity
3	LPC 20:5 (LPC)		8.96503	0.00011	16.7	0	16.8	0	3.72559	0	16.7	Infinity	Infinity
4	LPC 18:2 (PC)		8.41214	0.00015	71.125	6.65	72	0	7.62162	13.3	64.475	10.6955	1.0292
5	LPC 20:5 (PC)		7.82838	0.00023	65.125	0	61.05	0	16.6382	0	65.125	Infinity	Infinity
6	LPC 20:4 (PC)		7.57918	0.00027	25.675	0	23.55	0	6.77514	0	25.675	Infinity	Infinity
7	NAPE 40:0+NH4 (-FA 15:0 (NH4))		7.42086	0.00031	184	113.25	185	110.5	12.5167	14.3846	70.75	1.62472	0.21078
8	NAPE 46:2+NH4 (-FA 19:1 (NH4))		7.09897	0.00039	61.75	38.25	62	41	3.68556	5.5	23.5	1.61438	0.208006
9	NAPE 44:0+NH4 (-FA 18:0 (NH4))		6.64694	0.00056	95	59	94.5	56	7.16473	8.12404	36	1.61017	0.206872
10	NAPE 44:2+NH4 (-FA 17:2 (NH4))		5.20093	0.00201	78.25	53.5	80	54	7.41058	5.97216	24.75	1.46262	0.165131
11	NAPE 46:1+NH4 (-FA 18:1 (NH4))		5.20417	0.00201	95.25	52.5	91	49.5	14.4309	7.85281	42.75	1.81429	0.258706
12	NAPE 42:1+NH4 (-FA 16:1 (NH4))		5.15485	0.00211	67.5	38	66	39.5	9.29157	6.68331	29.5	1.77632	0.24952
13	NAPE 42:1+NH4 (-FA 17:1 (NH4))		4.69612	0.00334	626.25	420	622	434	78.0443	40.3072	206.25	1.49107	0.173498
14	NAPE 44:2+NH4 (-FA 19:2 (NH4))		4.56906	0.00381	35.25	24	35	24	1.25831	4.76095	11.25	1.46875	0.166948
15	LPC 18:1 (LPC)		4.45748	0.00429	10.6	0	9.8	0	4.75605	0	10.6	Infinity	Infinity
16	NAPE 44:0+NH4 (-FA 17:0 (NH4))		4.38784	0.00463	129.5	90.5	125	91.5	9.71253	14.8885	39	1.43094	0.155621
17	NAPE 40:0+NH4 (-FA 14:0 (NH4))		4.32071	0.00498	46.5	30	45.5	31.5	5.06623	5.71548	16.5	1.55	0.190332
18	PE 36:0 (-PE)		4.29497	0.00512	48.5	40	49	40.5	3.31662	2.16025	8.5	1.2125	0.0836817
19	NAPE 42:0+NH4 (-FA 17:0 (NH4))		4.0701	0.00658	173	104.5	169	98.5	21.6795	25.7488	68.5	1.6555	0.21893
20	NAPE 44:1+NH4 (-FA 16:1 (NH4))		4.06202	0.00664	24	13	24	12.5	4.08248	3.55903	11	1.84615	0.266268
21	PC 32:0 (PC)		3.9232	0.00777	114.3	59.275	119.65	63.9	22.1171	17.2539	55.025	1.9283	0.285175
22	NAPE 46:2+NH4 (-FA 18:2 (NH4))		3.91884	0.00781	71.75	48	73.5	50.5	6.07591	10.4881	23.75	1.49479	0.174581
23	NAPE 42:2+NH4 (-FA 18:2 (NH4))		3.87783	0.00819	62.5	38	61	39	7.50555	10.1653	24.5	1.64474	0.216096
24	NAPE 46:1+NH4 (-FA 19:0 (NH4))		3.85554	0.00841	13	2.5	12.5	0	2.16025	5	10.5	5.2	0.716003
25	NAPE 44:2+NH4 (-FA 17:1 (NH4))		3.67971	0.01033	141	97.5	139	91.5	16.6933	16.7432	43.5	1.44615	0.160214
26	NAPE 42:1+NH4 (-FA 18:1 (NH4))		3.65254	0.01067	85.75	53	89	54.5	17.6139	3.3665	32.75	1.61792	0.208958
27	NAPE 44:3+NH4 (-FA 18:3 (NH4))		3.63448	0.01091	46.5	32	45.5	32.5	7.85281	1.41421	14.5	1.45312	0.162303
28	PE 36:2 (-PE)		3.62797	0.01099	548	472	540.5	474	38.4274	16.6933	76	1.16102	0.0648386
29	NAPE 44:1+NH4 (-FA 17:0 (NH4))		3.5995	0.01137	72.5	45.25	69.5	47.5	7.85281	12.9454	27.25	1.60221	0.204719
30	NAPE 46:4+NH4 (-FA 18:2 (NH4))		3.57528	0.01171	15.75	12.25	15.5	12.5	0.957427	1.70783	3.5	1.28571	0.109144
31	NAPE 46:2+NH4 (-FA 18:1 (NH4))		3.4744	0.01323	64	51	64.5	51.5	3.74166	6.48074	13	1.2549	0.0986098
32	PC 40:6 (PC)		3.46721	0.01335	128.825	61.325	126.2	68.1	12.0458	37.026	67.5	2.10069	0.322363
33	NAPE 42:2+NH4 (-FA 17:2 (NH4))		3.40253	0.01445	90.75	62	89.5	63	12.3659	11.5181	28.75	1.46371	0.165455
34	SM 36:4;4 (SM)		-3.36615	0.01511	682.725	824	682.8	792.1	35.1442	76.2272	-141.275	0.82855	-0.0816814
35	NAPE 46:2+NH4 (-FA 17:1 (NH4))		3.28599	0.0167	21	13.25	22	13.5	3.82971	2.75379	7.75	1.58491	0.200003
36	NAPE 44:1+NH4 (-FA 19:1 (NH4))		3.24627	0.01755	176.75	121.25	167.5	122.5	20.9026	27.0601	55.5	1.45773	0.163678
37	NAPE 46:3+NH4 (-FA 20:3 (NH4))		3.21565	0.01824	16.25	11.75	16.5	11	1.70783	2.21736	4.5	1.38298	0.140815
38	NAPE 42:1+NH4 (-FA 19:1 (NH4))		3.16228	0.01951	25.75	18.25	26.5	18	4.19325	2.21736	7.5	1.41096	0.149514
39	NAPE 40:0+NH4 (-FA 16:0 (NH4))		3.14803	0.01986	46.25	35.75	47.5	36	6.55108	1.25831	10.5	1.29371	0.111836
40	PE 38:2 (-PE)		3.12557	0.02044	91.25	68.5	93	71	8.38153	11.9024	22.75	1.33212	0.124542
41	NAPE 42:1+NH4 (-FA 15:1 (NH4))		3.11679	0.02067	44.5	25.25	41.5	25	11.9024	3.30404	19.25	1.76238	0.246099
42	NAPE 42:0+NH4 (-FA 16:0 (NH4))		3.08713	0.02147	95.75	67	92	71.5	13.2508	13.0894	28.75	1.4291	0.155064
43	NAPE 44:0+NH4 (-FA 15:0 (NH4))		3.03148	0.02305	20.25	14.75	20	14	2.87228	2.21736	5.5	1.37288	0.137633
44	NAPE 44:2+NH4 (-FA 15:0 (NH4))		2.96748	0.02504	8.25	0	10.5	0	5.56028	0	8.25	Infinity	Infinity
45	NAPE 44:4+NH4 (-FA 20:4 (NH4))		2.96554	0.0251	9.25	0	12	0	6.23832	0	9.25	Infinity	Infinity
46	PC 36:0 (PC)		-2.96225	0.02521	257.1	364.95	251.7	356.15	32.6774	65.0723	-107.85	0.70448	-0.152131
47	SM 40:1;3 (SM)		2.8551	0.02899	1898.88	1646.22	1947.8	1628.65	160.624	74.3116	252.65	1.15347	0.0620072
48	NAPE 42:0+NH4 (-FA 15:0 (NH4))		2.85435	0.02902	147.25	99.25	143	95.5	16.8003	29.1362	48	1.48363	0.171325
49	PE 40:5 (-PE)		-2.85176	0.02911	20.5	28	20	27	3	4.32049	-7.5	0.732143	-0.135404
50	NAPE 40:2+NH4 (-FA 14:1 (NH4))		2.84615	0.02933	9.25	0	11	0	6.5	0	9.25	Infinity	Infinity
51	NAPE 42:1+NH4 (-FA 17:0 (NH4))		2.83235	0.02987	22.25	17.5	22	17	2.21736	2.51661	4.75	1.27143	0.104292
52	PC 32:2 (PC)		-2.82829	0.03003	140.725	165.15	139.95	165.6	14.8311	8.85193	-24.425	0.852104	-0.0695073
53	NAPE 44:2+NH4 (-FA 18:1 (NH4))		2.80666	0.03089	126.75	89.5	121.5	88.5	23.8939	11.5614	37.25	1.4162	0.151125
54	NAPE 46:3+NH4 (-FA 18:2 (NH4))		2.8055	0.03094	54.25	37.5	54.5	36	7.27438	9.46925	16.75	1.44667	0.160368
55	NAPE 46:4+NH4 (-FA 20:4 (NH4))		2.79071	0.03155	23.25	16.25	23	16.5	2.87228	4.11299	7	1.43077	0.15557
56	SM 38:4;2 (SM)		-2.7748	0.03222	68.55	93.575	67.5	90.6	13.3468	12.133	-25.025	0.732567	-0.135152
57	SM 34:0;3 (SM)		-2.7666	0.03257	0	4.175	0	4.95	0	3.01814	-4.175	0
58	NAPE 46:1+NH4 (-FA 19:1 (NH4))		2.75631	0.03301	134.5	95.75	133	92	24.0763	14.523	38.75	1.4047	0.147584
59	NAPE 42:2+NH4 (-FA 15:0 (NH4))		2.71163	0.03503	24.5	18.25	25	19	2.51661	3.86221	6.25	1.34247	0.127903
60	NAPE 46:1+NH4 (-FA 17:1 (NH4))		2.70024	0.03556	51	35.75	52	38.5	7.43864	8.5	15.25	1.42657	0.154294
61	SM 38:1;4 (SM)		-2.6957	0.03578	919.55	1064.88	926.35	1048.45	60.5099	89.2396	-145.325	0.863529	-0.0637233
62	NAPE 44:1+NH4 (-FA 18:1 (NH4))		2.68466	0.03631	212.25	148.75	212	148.5	13.5247	45.3312	63.5	1.42689	0.154391
63	SM 38:3;3 (SM)		-2.64554	0.03826	912.475	1185.88	955.05	1124.5	125.393	164.306	-273.4	0.769453	-0.113818
64	SM 34:2;3 (SM)		-2.6014	0.04059	59.15	78.95	61.5	80.35	11.6832	9.75859	-19.8	0.749208	-0.125397
65	NAPE 42:1+NH4 (-FA 15:0 (NH4))		2.59248	0.04108	64	47	59.5	44.5	11.6333	6.0553	17	1.3617	0.134082
66	PE 32:0 (-PE)		2.57414	0.0421	135.25	85.25	134	86	38.2132	6.99405	50	1.58651	0.200443
67	NAPE 44:3+NH4 (-FA 18:1 (NH4))		2.55331	0.0433	20	12.75	19.5	13.5	5.35413	1.89297	7.25	1.56863	0.19552
68	NAPE 46:0+NH4 (-FA 18:0 (NH4))		2.51107	0.04584	28.25	19.75	30	20.5	6.5	1.89297	8.5	1.43038	0.155451
69	NAPE 44:2+NH4 (-FA 19:1 (NH4))		2.5	0.04653	18.5	13.5	19	14	3	2.64575	5	1.37037	0.136838
70	NAPE 42:2+NH4 (-FA 18:1 (NH4))		2.47359	0.04822	17.5	8	16	10	5.44671	5.41603	9.5	2.1875	0.339948

## Sheet: daf-2(e1370) vs WT negmode
	LipidView Assignments (putative)		t value	P value	Mean1	Mean2	Median1	Median2	Sigma1	Sigma2	Delta	Fold Change	Log Fold Change
1	PIP2 32:1 (FA 14:0)		83.9248	1.9275e-10	846.375	0	845.9	0	20.1698	0	846.375	Infinity	Infinity
2	PA 38:5 (FA 16:0)		45.6205	7.4313e-09	78.4	0	79.5	0	3.43705	0	78.4	Infinity	Infinity
3	PA 42:4 (FA 20:0)		-41	1.4078e-08	0	10.25	0	10	0	0.5	-10.25	0
4	PIP3 36:1 (FA 18:0)		-33.6252	4.6055e-08	0	976	0	985.5	0	58.0517	-976	0
5	PA 34:2 (FA 18:1)		31.4319	6.8894e-08	572.5	0	574.5	0	36.428	0	572.5	Infinity	Infinity
6	PA 38:4 (FA 18:1)		31.3542	6.9918e-08	935	335.5	928.5	336.5	22.7303	30.7517	599.5	2.78689	0.445119
7	NAPE 42:2 (FA 19:1)		-28.7038	1.1841e-07	327.25	678.75	328.5	679.5	22.0208	10.7199	-351.5	0.482136	-0.31683
8	PS 36:2 (FA 22:1)		-26.9444	1.7263e-07	0	11	0	11	0	0.816497	-11	0
9	PA 38:4 (FA 20:2)		19.8517	1.06e-06	217.25	59.5	220	56	13.8894	7.72442	157.75	3.65126	0.562443
10	PA 34:2 (FA 16:2)		19.7201	1.1025e-06	56.85	0	54.9	0	5.7657	0	56.85	Infinity	Infinity
11	OAHFA_16:1/ 34:1 (16:1 FA)		18.0683	1.8494e-06	127.95	57.65	129.15	60	3.30505	7.04486	70.3	2.21943	0.346241
12	PA 40:5 (FA 20:2)		17.9552	1.9193e-06	117.75	27.75	116	27.5	9.70824	2.5	90	4.24324	0.627698
13	PA 38:6 (FA 20:4)		17.6593	2.117e-06	1009.25	346.5	979.5	347.5	72.4172	19.74	662.75	2.9127	0.464296
14	Erg 18:2 (FA 17:0,FA 17:0,FA 17:0)		17.1003	2.5593e-06	28.25	0	28.5	0	3.30404	0	28.25	Infinity	Infinity
15	PIP3 36:1 (FA 18:1)		-16.5751	3.0756e-06	0	315	0	325.5	0	38.0088	-315	0
16	PA 36:4 (FA 18:2,18:2 FA)		15.5757	4.4336e-06	3227.5	1046	3180	1038.5	265.454	89.439	2181.5	3.08556	0.489335
17	PA 38:5 (FA 18:1)		15.2922	4.9385e-06	2565.75	908.25	2532.5	928.5	195.406	93.8558	1657.5	2.82494	0.451009
18	PC 26:0+AcO (FA 17:0,FA 17:0,FA 17:0)		15.2362	5.046e-06	1227.25	556.75	1259	553.5	80.5124	35.5563	670.5	2.20431	0.343273
19	PS 32:1 (FA 17:0,FA 17:0,FA 17:0)		-15.0029	5.5239e-06	1925	2593.5	1922	2626.5	36.0185	81.5128	-668.5	0.74224	-0.129456
20	PS 44:6 (FA 22:1)		14.9313	5.6812e-06	12.75	0	12.5	0	1.70783	0	12.75	Infinity	Infinity
21	PA 34:2 (FA 16:0,16:0 FA)		14.7038	6.2161e-06	540.425	0	522.8	0	73.5084	0	540.425	Infinity	Infinity
22	NAPE 42:1 (FA 19:1)		-14.5456	6.6226e-06	1098	1812.5	1091	1829	55.6357	80.9712	-714.5	0.605793	-0.217676
23	PS 32:2 (FA 16:2)		13.914	8.5858e-06	5.825	0.325	5.8	0	0.45	0.65	5.5	17.9231	1.25341
24	PS 30:0 (FA 14:0)		13.9117	8.5942e-06	38.05	0	37.75	0	5.47022	0	38.05	Infinity	Infinity
25	PA 36:6 (FA 20:5)		13.8547	8.8029e-06	223.75	56.75	219	56	23.81	3.77492	167	3.94273	0.595797
26	PC 40:5+AcO (FA 20:2)		13.4211	1.0598e-05	114	50.25	116.5	49.5	8.52447	4.19325	63.75	2.26866	0.355769
27	PA 34:2 (FA 17:1)		13.3301	1.1026e-05	723.175	0	737.85	0	108.502	0	723.175	Infinity	Infinity
28	PS 30:0 (PS)		12.9748	1.2905e-05	442.425	182.675	446.15	180.65	10.4911	38.6403	259.75	2.42192	0.384161
29	PIP3 36:1 (FA 17:0,FA 17:0,FA 17:0)		-12.9083	1.3297e-05	0	234.75	0	238.5	0	36.3719	-234.75	0
30	PA 36:6 (PA,PI)		12.7503	1.4284e-05	195.5	60.275	193.6	57.2	19.7079	7.8432	135.225	3.24347	0.51101
31	PS 40:2 (FA 20:0)		12.5667	1.554e-05	110.5	39.25	113	41.5	7.32575	8.65544	71.25	2.81529	0.449523
32	PA 34:3 (FA 18:2)		12.5286	1.5816e-05	561.75	109	580.5	108.5	72.122	4.69042	452.75	5.15367	0.712117
33	PC 40:6+AcO (FA 20:2)		12.5022	1.6011e-05	252.5	116.5	249	114	18.5742	11.3284	136	2.16738	0.335935
34	PA 38:5 (FA 18:2)		12.1957	1.8491e-05	974.25	376.25	971.5	380	88.5113	42.2246	598	2.58937	0.413194
35	CE 22:0 (FA 17:0,FA 17:0,FA 17:0)		12.1184	1.9185e-05	2606.75	1281.5	2574.5	1309.5	155.575	153.732	1325.25	2.03414	0.308381
36	PA 38:6 (FA 18:1)		12.03	2.0015e-05	7223	2658.5	6984.5	2695.5	745.566	141.366	4564.5	2.71695	0.434081
37	Lan 20:5 (FA 17:0,FA 17:0,FA 17:0)		11.9174	2.1136e-05	861.25	400.75	842.5	396.5	75.5485	16.2763	460.5	2.1491	0.332256
38	PC 32:1+AcO (FA 16:1)		11.8935	2.1382e-05	593.625	225.8	598.5	222.8	51.073	34.8903	367.825	2.62899	0.419788
39	PS 36:3 (FA 20:1)		-11.8731	2.1596e-05	94.25	149.25	94	149	4.92443	7.8475	-55	0.631491	-0.199633
40	PA 36:1 (16:1 FA,FA 16:1)		11.5122	2.5814e-05	6174.8	2265.3	6008.15	2267.75	674.43	80.3123	3909.5	2.72582	0.435497
41	PA 40:1 (FA 22:0)		11.5002	2.597e-05	12.75	0	13	0	2.21736	0	12.75	Infinity	Infinity
42	PA 38:3 (FA 18:1)		11.431	2.689e-05	2819.5	1112.25	2723.5	1146.5	273.379	120.367	1707.25	2.53495	0.40397
43	PA 38:4 (FA 18:2)		11.3218	2.8421e-05	1233.75	625.25	1265.5	617	101.484	35.4342	608.5	1.97321	0.295173
44	PS 28:4 (PS)		11.3162	2.8501e-05	186.45	0	186.95	0	32.9527	0	186.45	Infinity	Infinity
45	PA 34:2 (FA 18:0)		11.2905	2.8878e-05	45.25	0	46.5	0	8.01561	0	45.25	Infinity	Infinity
46	PI 34:2 (FA 20:2)		11.0785	3.2209e-05	123.75	54.75	121.5	55.5	11.7296	4.19325	69	2.26027	0.354161
47	PA 36:4 (FA 16:1)		10.9295	3.4818e-05	96.3	27.825	91.45	28.8	11.8059	4.19871	68.475	3.46092	0.539191
48	PA 36:4 (FA 20:3)		10.9156	3.5073e-05	81.5	17.25	84.5	15	9.67815	6.70199	64.25	4.72464	0.674369
49	PA 36:3 (FA 18:1,18:1 FA)		10.8914	3.5523e-05	3817.25	1209.25	3965	1219	472.278	79.4203	2608	3.15671	0.499235
50	PI 28:6 (PI,PIP)		10.8081	3.7125e-05	649.575	195.225	665.15	199.75	71.187	44.7341	454.35	3.32731	0.522094
51	PC 36:5+AcO (FA 17:0,FA 17:0,FA 17:0)		-10.7563	3.8165e-05	744	1171.67	746.5	1170.35	46.9823	64.1583	-427.675	0.634988	-0.197234
52	PI 30:4 (FA 17:0,FA 17:0,FA 17:0)		10.5345	4.3009e-05	1738.5	799.75	1712.5	777	142.676	106.806	938.75	2.1738	0.33722
53	LPC 30:3+AcO (LPC pe)		10.5241	4.3252e-05	19.125	1.225	19.75	0	2.35991	2.45	17.9	15.6122	1.19347
54	PA 40:6 (FA 20:3)		10.4179	4.584e-05	1100.25	432.75	1104	425.5	123.955	32.5	667.5	2.54246	0.405254
55	PI 22:6 (PI)		10.301	4.8896e-05	197.575	0	190.45	0	38.3603	0	197.575	Infinity	Infinity
56	PS 34:3 (FA 17:0,FA 17:0,FA 17:0)		10.2397	5.0594e-05	726.75	492.25	722.5	485	19.7885	41.3068	234.5	1.47638	0.169199
57	PA 36:6 (FA 16:1)		10.2387	5.0621e-05	555.375	166.15	563.95	163.35	75.0391	12.234	389.225	3.34261	0.524086
58	PC 36:3+AcO (FA 18:1)		10.2336	5.0766e-05	8248.75	4977.75	8314	4926	581.436	265.693	3271	1.65712	0.219355
59	PC 40:6+AcO (FA 20:3)		10.1848	5.2172e-05	337.75	217	336.5	221.5	12.3929	20.2155	120.75	1.55645	0.192136
60	PS 28:5 (PS)		10.1243	5.3978e-05	126	28.05	128.35	25.7	15.7698	11.2123	97.95	4.49198	0.652438
61	PA 38:6 (FA 18:2)		10.0735	5.555e-05	2504	864	2424	868.5	319.325	63.6501	1640	2.89815	0.462121
62	PA 38:5 (FA 20:3)		9.88006	6.2043e-05	526.5	186.25	507	190.5	64.9641	22.8819	340.25	2.82685	0.451302
63	PS 36:3 (FA 18:0)		9.79438	6.5197e-05	1939.75	1145.5	1920	1180.5	79.1007	141.587	794.25	1.69337	0.228751
64	NAPE 38:3 (FA 13:0)		-9.75174	6.6835e-05	0	11.375	0	10.45	0	2.33292	-11.375	0
65	PS 30:0 (FA 17:0,FA 17:0,FA 17:0)		9.66489	7.0323e-05	2148	1082.85	2113	1094.7	190.513	110.852	1065.15	1.98365	0.297466
66	Lan 18:3 (FA 17:0,FA 17:0,FA 17:0)		9.53542	7.592e-05	1122.45	426.5	1127.4	409	140.402	39.9375	695.95	2.63177	0.420248
67	PS 38:3 (FA 20:2)		9.48759	7.8117e-05	173	94	171	92.5	11.9164	11.6333	79	1.84043	0.264918
68	PA 40:6 (FA 20:2)		9.39728	8.2469e-05	239	57.25	237.5	57.5	38.2012	6.07591	181.75	4.17467	0.620622
69	PA 34:2 (PA,PI,PIP,PIP2)		9.3699	8.3843e-05	276.65	0	250.7	0	59.0508	0	276.65	Infinity	Infinity
70	PC 40:4+AcO (FA 20:2)		9.29282	8.7857e-05	71.75	31	71.5	31.5	8.4212	2.44949	40.75	2.31452	0.36446
71	PA 36:6 (FA 20:4)		9.2787	8.8616e-05	19.5	0	19	0	4.20317	0	19.5	Infinity	Infinity
72	PIP3 34:2 (FA 17:1)		-9.2189	9.1916e-05	77.475	151.225	77.5	150	12.2413	10.3025	-73.75	0.512316	-0.290462
73	PC 38:1+AcO (FA 17:1)		-9.15806	9.5421e-05	102.85	206.725	101.45	207	15.2697	16.7762	-103.875	0.497521	-0.303189
74	PI 38:2 (FA 19:1)		-9.12992	9.7094e-05	43	84	43	83.5	7.74597	4.54606	-41	0.511905	-0.290811
75	PA 34:2 (FA 17:0,FA 17:0,FA 17:0)		9.1086	9.8384e-05	67.5	0	69	0	14.8212	0	67.5	Infinity	Infinity
76	PI 22:6 (PI)		9.04689	0.0001	16.675	0	15.3	0	3.68635	0	16.675	Infinity	Infinity
77	PIP3 34:1 (FA 18:1)		9.00155	0.00011	2790.25	1869.5	2778.5	1857.5	171.146	112.073	920.75	1.49251	0.173918
78	Lan 18:2 (FA 17:0,FA 17:0,FA 17:0)		8.76676	0.00012	746.25	423	741	442.5	56.2398	47.7005	323.25	1.76418	0.246544
79	PC 34:4+AcO (FA 16:1)		8.81921	0.00012	488.625	203.175	504.2	204.25	63.8462	10.6822	285.45	2.40495	0.381105
80	PI 36:2 (FA 19:1)		-8.82714	0.00012	134.25	206.75	136.5	205	8.57807	14.0089	-72.5	0.649335	-0.187531
81	PS 34:1 (FA 21:1)		-8.74383	0.00012	0	14.5	0	13.5	0	3.31662	-14.5	0
82	LPI 30:3 (PI,PIP)		8.69107	0.00013	169.5	62.325	179.4	63.6	21.0482	12.8549	107.175	2.71961	0.434507
83	PA 42:0 (FA 17:0,FA 17:0,FA 17:0)		8.64202	0.00013	468.25	346.25	463	352.5	13.5247	24.7841	122	1.35235	0.131088
84	PIP 38:3 (FA 17:0,FA 17:0,FA 17:0)		8.57602	0.00014	26.75	0	26	0	6.23832	0	26.75	Infinity	Infinity
85	PA 40:4 (FA 20:2)		8.55577	0.00014	199	90.25	202	90.5	20.3797	15.1959	108.75	2.20499	0.343406
86	PS 38:4 (FA 20:1)		8.5105	0.00014	24.5	18	24.5	18	1.29099	0.816497	6.5	1.36111	0.133894
87	LPIP 30:1 (PIP)		8.51678	0.00014	16.95	1.5	16.05	0	2.04042	3	15.45	11.3	1.05308
88	PC 36:5+AcO (FA 16:1)		8.4365	0.00015	267.175	104.375	255.2	109.25	33.7736	18.6777	162.8	2.55976	0.408199
89	PA 36:5 (FA 18:2)		8.30044	0.00017	964.25	617.75	969	593	47.954	68.3441	346.5	1.56091	0.193377
90	PA 36:4 (FA 18:1)		8.23468	0.00017	1549.5	759.25	1518.5	767.5	127.233	143.7	790.25	2.04083	0.309807
91	PS 30:2 (FA 17:0,FA 17:0,FA 17:0)		8.22364	0.00017	1901.25	1202.55	1876	1166.9	138.822	97.9942	698.7	1.58102	0.198936
92	PA 38:6 (FA 20:5)		8.25463	0.00017	1619.75	768.75	1676.5	773.5	182.325	96.2856	851	2.10699	0.323663
93	PS 36:1 (FA 20:0)		8.25299	0.00017	84	32.75	80	33	12.3558	1.25831	51.25	2.56489	0.409068
94	NAPE 42:3 (FA 19:1)		-8.28574	0.00017	89	214.5	92.5	206	16.0624	25.684	-125.5	0.414918	-0.382037
95	LPS 30:1 (PS)		8.05789	0.0002	183.85	55.4	178	60.95	29.6361	11.7539	128.45	3.31859	0.520954
96	PA 36:5 (FA 16:1)		8.00527	0.0002	203.4	46.35	195.35	39.35	34.1861	19.2569	157.05	4.38835	0.642301
97	LPI 24:0 (PI)		7.98044	0.00021	356.825	149.7	356.65	134.15	37.1691	36.2341	207.125	2.3836	0.377233
98	PS 36:1 (FA 18:0)		7.98422	0.00021	2997.5	1418.5	3072.5	1468	229.975	321.801	1579	2.11315	0.32493
99	NAPE 44:3 (FA 19:0)		-7.867	0.00022	46	92.25	46	89.5	8.52447	8.09835	-46.25	0.498645	-0.302209
100	PIP3 34:1 (FA 22:1)		7.84631	0.00023	145.75	76.25	140	74	16.0909	7.41058	69.5	1.91148	0.281369
101	NAPE 40:3 (FA 15:0)		-7.84448	0.00023	333.825	632.575	323.7	635.2	51.2854	56.3151	-298.75	0.527724	-0.277593
102	PS 40:6 (FA 20:2)		7.85287	0.00023	114.25	44.25	115	43.5	14.2449	10.7199	70	2.58192	0.411943
103	PA 36:2 (FA 16:1,16:1 FA)		7.76453	0.00024	3142.45	1524.3	3150.45	1547.9	353.274	221.189	1618.15	2.06157	0.314198
104	PI 30:3 (FA 16:1)		7.77359	0.00024	494.625	201.275	505.2	191.1	70.28	27.513	293.35	2.45746	0.390486
105	PI 32:1 (FA 18:1)		7.77476	0.00024	1542.75	1020.5	1559.5	1022	105.06	83.7317	522.25	1.51176	0.179483
106	NAPE 44:2 (FA 19:1)		-7.70041	0.00025	193.75	319	190.5	316.5	16.0078	28.3196	-125.25	0.607367	-0.216549
107	PA 34:3 (FA 16:1,16:1 FA)		7.66582	0.00026	361.775	93.825	358.35	90.1	66.1883	22.4988	267.95	3.85585	0.58612
108	OAHFA_18:0/ 34:1 (18:0 FA)		7.56028	0.00028	3273.75	1492.5	3190	1403.5	339.096	327.193	1781.25	2.19347	0.341131
109	NAPE 40:3 (FA 16:1)		7.56489	0.00028	110.875	53.825	110.5	51.35	11.528	9.72604	57.05	2.05992	0.31385
110	PS 38:1 (FA 20:0)		7.56282	0.00028	571.5	274.25	570	269.5	45.7347	63.9342	297.25	2.08387	0.31887
111	PC 38:3+AcO (FA 20:2)		7.57311	0.00028	748.5	370.25	752	357	71.9699	69.2742	378.25	2.02161	0.305697
112	PC 38:3+AcO (FA 18:1)		7.51972	0.00029	599.5	337	586	324.5	59.7802	36.0648	262.5	1.77893	0.250159
113	PA 36:5 (FA 20:4)		7.45847	0.0003	145.5	31.25	143.5	31	30.556	2.21736	114.25	4.656	0.668013
114	PA 36:4 (PA,PI,PIP,PIP2)		7.44741	0.0003	471.375	144.75	466.95	145.25	82.7473	29.1001	326.625	3.25648	0.512748
115	PS 40:2 (FA 22:0)		7.43908	0.0003	720.5	368.25	707.5	343.5	76.1774	56.2635	352.25	1.95655	0.291491
116	PIP2 32:1 (FA 18:1)		7.37272	0.00032	25.25	0	24.5	0	6.84957	0	25.25	Infinity	Infinity
117	PI 38:5 (FA 18:0)		7.37922	0.00032	3639.5	2112.75	3670	2067.5	380.11	163.537	1526.75	1.72264	0.236194
118	PA 38:5 (FA 22:5)		7.32485	0.00033	16.75	0	18.5	0	4.57347	0	16.75	Infinity	Infinity
119	PA 40:5 (FA 20:3)		7.3145	0.00033	1219.75	465.5	1155	459.5	203.362	34.2977	754.25	2.6203	0.418351
120	NAPE 44:4 (FA 19:1)		-7.32157	0.00033	774.25	1715	789	1653.5	79.0838	244.509	-940.75	0.451458	-0.345383
121	PA 42:4 (FA 22:4)		-7.31925	0.00033	0	18.75	0	19.5	0	5.12348	-18.75	0
122	PI 28:0 (FA 16:0)		7.27835	0.00034	143.975	98.275	143.75	97.65	10.5629	6.79135	45.7	1.46502	0.165844
123	PS 38:5 (FA 18:1)		7.26886	0.00034	1382.5	847.75	1403	834.5	88.3384	117.664	534.75	1.63079	0.212397
124	NAPE 44:4 (FA 17:1)		-7.27714	0.00034	39.45	60.05	39.2	59.75	5.05536	2.54886	-20.6	0.656953	-0.182466
125	PC 34:0+AcO (FA 22:0)		-7.2373	0.00035	172.5	275	172.5	274.5	11.8462	25.7294	-102.5	0.627273	-0.202544
126	PS 30:6 (PS)		7.2029	0.00036	373.575	133	347.2	145.55	57.723	33.6187	240.575	2.80883	0.448526
127	PS 34:0 (FA 17:0,FA 17:0,FA 17:0)		7.22575	0.00036	301.5	229.25	301	226	16.2788	11.6154	72.25	1.31516	0.118978
128	PA 42:2 (FA 21:1)		-7.22172	0.00036	18.75	38.5	19	37.5	2.87228	4.65475	-19.75	0.487013	-0.312459
129	PA 38:3 (FA 20:2)		7.14347	0.00038	242.25	80.75	247.5	80.5	44.425	8.4212	161.5	3	0.477121
130	PA 36:5 (FA 18:3)		7.10022	0.00039	531.25	235.25	535.5	234.5	81.8347	15.9661	296	2.25824	0.353769
131	PA 36:1 (FA 17:0,FA 17:0,FA 17:0)		7.11366	0.00039	1471.25	780.75	1485.5	781	192.675	23.7539	690.5	1.88441	0.275174
132	PA 38:6 (FA 18:3)		7.1163	0.00039	170.25	84	171	86.5	16.4595	17.7951	86.25	2.02679	0.306808
133	PA 34:2 (FA 16:1,16:1 FA)		7.06343	0.0004	440.175	0	457.7	0	124.635	0	440.175	Infinity	Infinity
134	PA 40:6 (FA 20:4)		7.08037	0.0004	1120.75	599.25	1109	613.5	123.333	80.5538	521.5	1.87025	0.271901
135	PC 26:0+AcO (FA 14:0)		-7.04524	0.00041	139.6	203.2	137.2	201.1	11.0284	14.295	-63.6	0.687008	-0.163038
136	PA 40:6 (PA,PI,PIP)		7.05641	0.00041	216.725	82.95	207.35	84.05	25.5225	28.0396	133.775	2.61272	0.417093
137	OAHFA_18:0/ 34:2 (18:0 FA)		6.98157	0.00043	3411.75	1662	3602	1674.5	414.474	281.888	1749.75	2.0528	0.312346
138	PS 28:1 (FA 17:0,FA 17:0,FA 17:0)		-6.95701	0.00044	480.5	847.5	481	851.5	33.5112	100.042	-367	0.566962	-0.246446
139	PI 34:2 (FA 18:1)		6.95555	0.00044	1327.5	1099.75	1310.5	1096.5	52.3609	39.3309	227.75	1.20709	0.0817406
140	PI 36:0 (FA 18:0)		-6.94835	0.00044	422	583.25	415	589	35.9907	29.3073	-161.25	0.723532	-0.140542
141	PA 36:1 (FA 18:1,18:1 FA)		6.90464	0.00046	5038.5	3144	5240.5	3137	534.595	123.882	1894.5	1.60258	0.204819
142	PS 38:3 (FA 18:0)		6.86671	0.00047	3029.25	1631.5	3054	1656.5	381.63	141.762	1397.75	1.85673	0.268748
143	PC 36:1+AcO (FA 19:0)		-6.82362	0.00049	72.75	127.25	76	130	6.5	14.5917	-54.5	0.571709	-0.242825
144	PI 32:0 (FA 18:0)		6.77146	0.00051	13313.5	7213.25	12983	7085	1680.52	649.733	6100.25	1.8457	0.266161
145	PA 38:5 (FA 18:0)		6.75103	0.00052	1931	1150.75	1866	1187.5	213.835	87.7777	780.25	1.67804	0.224801
146	PI 28:5 (PI,PIP)		6.74283	0.00052	428.2	125.175	424.35	115.8	66.0414	60.9678	303.025	3.42081	0.534129
147	PS 30:2 (FA 16:1)		6.72335	0.00053	6558.4	1984.1	6536.8	2556.7	275.992	1332.44	4574.3	3.30548	0.519234
148	NAPE 42:4 (FA 17:1)		-6.70552	0.00053	679.425	1580.88	633	1604	101.936	248.795	-901.45	0.429778	-0.366756
149	PC 38:4+AcO (FA 18:1)		6.71607	0.00053	1082	664	1077.5	652.5	94.3009	81.2527	418	1.62952	0.212059
150	PIP3 38:1 (FA 22:1)		6.70112	0.00054	129.75	64.5	123	64.5	18.6257	5.68624	65.25	2.01163	0.303548
151	PA 34:1 (FA 15:0)		6.70143	0.00054	847.6	530.15	876.25	520.9	83.1307	45.4439	317.45	1.59879	0.203792
152	PI 24:6 (PI)		6.69885	0.00054	371.725	130.55	386.6	132.5	63.2924	34.3335	241.175	2.84738	0.454445
153	PA 36:5 (FA 16:0)		6.69223	0.00054	930.35	488.45	972.6	470.15	122.989	48.1102	441.9	1.9047	0.279826
154	PS 36:1 (FA 16:1)		6.69706	0.00054	731.075	350.225	738.35	332.55	79.4582	81.3779	380.85	2.08744	0.319615
155	PS 36:1 (FA 18:1)		6.67615	0.00055	2171	1273.75	2238	1320	166.339	211.142	897.25	1.70442	0.231576
156	PIP3 38:1 (FA 19:1)		-6.64407	0.00056	62.75	93	62	93	4.85627	7.70281	-30.25	0.674731	-0.170869
157	PC 36:3+AcO (FA 16:1)		6.64197	0.00056	74.1	26.075	78.5	25.15	14.2983	2.16391	48.025	2.8418	0.453594
158	PC 34:4+AcO (FA 20:3)		6.63245	0.00057	1083.25	685.25	1114	679	102.542	62.3612	398	1.58081	0.19888
159	PI 36:5 (FA 18:3)		-6.59561	0.00058	217.5	395.5	221	390.5	27.4408	46.4794	-178	0.549937	-0.259687
160	PIP3 34:1 (FA 16:1)		6.57542	0.00059	280.025	173.05	285.55	172.7	24.7877	21.078	106.975	1.61817	0.209025
161	PA 36:1 (FA 21:1)		6.58515	0.00059	55.25	5	56	0	11.5289	10	50.25	11.05	1.04336
162	PC 34:4+AcO (FA 16:2)		6.59037	0.00059	102.125	51.425	102.2	56.6	7.37671	13.5024	50.7	1.9859	0.297958
163	PA 36:2 (FA 18:1,18:1 FA)		6.55351	0.0006	4644.75	1786.5	4625	1773	832.581	260.16	2858.25	2.59992	0.414959
164	PS 34:4 (PS)		6.55424	0.0006	72.975	35.175	71.05	33.35	9.04337	7.15978	37.8	2.07463	0.31694
165	PS 38:2 (FA 20:2)		6.52156	0.00062	203.75	81.75	219.5	80	33.8957	15.8403	122	2.49235	0.39661
166	PA 34:3 (PA,PI)		6.49469	0.00063	175.675	49.975	171.3	45.15	35.7279	14.8953	125.7	3.51526	0.545957
167	PA 36:3 (FA 16:1)		6.49774	0.00063	109.325	10.9	110.85	0	21.037	21.8	98.425	10.0298	1.00129
168	PA 38:3 (FA 20:1)		6.41927	0.00067	32.25	14.5	31.5	15	4.34933	3.41565	17.75	2.22414	0.347162
169	PC 36:6+AcO (FA 16:1)		6.42397	0.00067	553.4	244.525	551.85	244.95	93.2986	23.2974	308.875	2.26316	0.354716
170	PC 38:3+AcO (FA 17:0,FA 17:0,FA 17:0)		6.43069	0.00067	333.25	206	325	208.5	39.212	5.35413	127.25	1.61772	0.208903
171	PA 36:1 (FA 18:0,18:0 FA)		6.39286	0.00069	393.25	248	410	244	42.6409	15.7056	145.25	1.58569	0.200217
172	NAPE 40:4 (FA 15:0)		-6.38993	0.00069	118.75	234.125	121.85	239.35	11.3955	34.2663	-115.375	0.507208	-0.294814
173	PC 32:1+AcO (FA 18:1)		6.37965	0.0007	2553.25	1825.5	2469	1809	219.442	62.4206	727.75	1.39866	0.145712
174	PI 34:0 (FA 22:0)		6.37226	0.0007	21.25	13.5	21.5	13	1.70783	1.73205	7.75	1.57407	0.197025
175	PA 38:6 (FA 20:3)		6.33873	0.00072	177.5	98.25	174	101	19.7737	15.3052	79.25	1.80662	0.256866
176	PA 34:1 (FA 18:0)		6.30283	0.00074	64	30.5	61	30.5	10.1653	3.10913	33.5	2.09836	0.32188
177	PC 40:6+AcO (FA 20:4)		6.25816	0.00077	375.5	262.25	374.5	256.5	28.1721	22.7211	113.25	1.43184	0.155894
178	PI 38:5 (FA 20:4)		6.21408	0.0008	619.25	343.5	591	346.5	76.7002	44.6505	275.75	1.80277	0.255939
179	PC 36:6+AcO (FA 17:0,FA 17:0,FA 17:0)		-6.16098	0.00084	224.75	347	223	348.5	28.0877	28.0357	-122.25	0.647695	-0.18863
180	PC 32:0+AcO (FA 12:0)		-6.12141	0.00087	25.775	46.875	26	47.45	5.86593	3.62158	-21.1	0.549867	-0.259743
181	PI 36:6 (PI,PIP,PIP2)		6.1007	0.00088	73.15	35.925	71.35	35.85	11.3849	4.39422	37.225	2.03619	0.308818
182	PS 36:2 (FA 20:2)		6.02529	0.00094	102.25	49.5	106	50.5	10.3722	14.1067	52.75	2.06566	0.315058
183	PI 36:4 (FA 18:3)		-6.02068	0.00095	82.5	123	81.5	121	6.245	11.9164	-40.5	0.670732	-0.173451
184	PIP3 38:2 (FA 18:1)		6.00484	0.00096	1287.5	1072.75	1293	1071	50.9019	50.2485	214.75	1.20019	0.0792487
185	PA 36:3 (FA 20:2)		6.01124	0.00096	32.5	3	35.5	0	7.76745	6	29.5	10.8333	1.03476
186	PA 38:6 (PA,PI,PIP)		5.99898	0.00097	1226.33	381.575	1125.55	407.25	274.092	64.7285	844.75	3.21385	0.507026
187	PA 40:1 (FA 17:0,FA 17:0,FA 17:0)		5.97797	0.00098	409.5	313	409.5	310.5	14.4799	28.856	96.5	1.30831	0.11671
188	PI 38:6 (FA 17:0,FA 17:0,FA 17:0)		-5.94744	0.00101	82.5	102	82	101	3.41565	5.59762	-19.5	0.808824	-0.0921462
189	PS 38:4 (FA 18:1)		5.8265	0.00112	557.25	272.25	532.5	275	91.9434	33.4203	285	2.04683	0.311082
190	Lan 20:4 (FA 17:0,FA 17:0,FA 17:0)		5.82321	0.00113	258.25	156.5	268	151	25.9021	23.4592	101.75	1.65016	0.217526
191	NAPE 38:1 (FA 14:1)		5.80768	0.00114	39.375	22.425	38.95	21.55	2.6613	5.19511	16.95	1.75585	0.244488
192	PS 32:2 (FA 16:1)		5.78188	0.00117	228.325	119.175	213.15	127.55	33.4061	17.5936	109.15	1.91588	0.282368
193	PC 38:1+AcO (FA 19:1)		-5.77748	0.00117	177	243	178	244.5	15.5349	16.7531	-66	0.728395	-0.137633
194	PI 38:5 (FA 18:3)		-5.73417	0.00122	46.25	76.75	44.5	80	3.86221	9.91211	-30.5	0.602606	-0.219967
195	PS 34:1 (FA 20:0)		-5.71476	0.00124	83.75	129.75	82	128	13.4505	8.8459	-46	0.645472	-0.190123
196	PI 34:1 (FA 16:1)		5.67747	0.00129	518.075	271.925	543.8	271.6	86.3949	7.39927	246.15	1.90521	0.279943
197	PI 28:4 (PI,PIP)		5.66453	0.0013	264.125	106.325	259.75	112.05	29.6335	47.1809	157.8	2.48413	0.395174
198	PI 36:4 (FA 18:2)		-5.66744	0.0013	1271.25	1633.75	1280	1651	26.3233	125.186	-362.5	0.778118	-0.108955
199	PA 36:2 (FA 18:0,18:0 FA)		5.65862	0.00131	585.5	363.5	577.5	367	46.1916	63.4271	222	1.61073	0.207022
200	PC 36:2+AcO (FA 20:2)		5.66155	0.00131	319.5	225.5	323.5	221	29.0345	16.1142	94	1.41685	0.151324
201	PA 36:3 (PA,PI,PIP)		5.64236	0.00133	530.7	166.55	512.9	138.2	113.66	61.1755	364.15	3.18643	0.503304
202	Lan 20:3 (FA 17:0,FA 17:0,FA 17:0)		5.629	0.00134	510.25	322.25	518	326	61.9267	25.0383	188	1.5834	0.19959
203	PA 36:5 (PA,PI)		5.62071	0.00135	404	188.825	428.75	197.25	52.3294	55.8914	215.175	2.13955	0.330322
204	PA 38:0 (PA,PI,PIP,PIP2)		5.6286	0.00135	90.525	50.325	88.55	48.4	13.0073	5.90332	40.2	1.79881	0.254985
205	PS 40:6 (FA 20:5)		-5.60493	0.00137	1048.25	1493	1041.5	1474	74.2221	140.274	-444.75	0.70211	-0.153595
206	PI 26:5 (PI,PIP)		5.5776	0.00141	301.475	172.975	302.85	177.65	33.2511	31.8978	128.5	1.74288	0.241268
207	PC 32:1+AcO (FA 19:1)		-5.55865	0.00143	31.25	206.5	0	205.5	62.5	8.34666	-175.25	0.151332	-0.82007
208	PC 34:4+AcO (FA 17:0,FA 17:0,FA 17:0)		-5.53535	0.00147	129.5	175.75	127.5	175	8.96289	14.1038	-46.25	0.736842	-0.132626
209	PA 44:1 (FA 17:0,FA 17:0,FA 17:0)		-5.51547	0.00149	205	279.25	209	285	16.0208	21.6391	-74.25	0.734109	-0.134239
210	NAPE 46:4 (FA 19:1)		-5.51178	0.0015	35.25	65.25	36.5	64.5	6.55108	8.69387	-30	0.54023	-0.267421
211	PS 36:5 (FA 16:1)		5.5061	0.00151	65.975	20.55	64.15	20.15	14.6793	7.53414	45.425	3.21046	0.506568
212	PC 34:5+AcO (FA 20:5)		-5.49925	0.00152	1675.75	2336.75	1690	2345	175.927	163.83	-661	0.717128	-0.144403
213	PI 36:0 (FA 22:0)		5.47678	0.00155	1472.5	985.75	1417	950.5	123.899	127.453	486.75	1.49379	0.174289
214	PC 36:6+AcO (FA 20:5)		-5.45877	0.00157	3681.75	5759.5	3633	5761.5	523.04	553.113	-2077.75	0.639248	-0.19433
215	LPI 28:3 (PI,PIP)		5.45411	0.00158	326	187.675	334.35	184.8	43.2056	26.573	138.325	1.73705	0.239811
216	NAPE 44:3 (FA 19:1)		-5.43902	0.0016	460.25	711	440	733	75.075	53.5288	-250.75	0.647328	-0.188876
217	PA 34:1 (FA 16:0,16:0 FA)		5.40256	0.00166	266.475	181.475	265.35	183.8	28.446	13.4525	85	1.46838	0.16684
218	PA 38:4 (PA,PI,PIP)		5.39924	0.00167	213.125	54.075	223	56.1	57.1403	14.3546	159.05	3.94129	0.595638
219	PA 38:3 (FA 18:0)		5.39373	0.00167	176.25	123.5	178	125	17.2699	9.18332	52.75	1.42713	0.154462
220	PS 36:3 (FA 16:1)		5.39665	0.00167	27.125	6.825	26.8	6	6.82953	3.15529	20.3	3.97436	0.599267
221	PS 36:2 (FA 18:0)		5.39282	0.00168	4116.5	2058	4247.5	2026	541.634	538.002	2058.5	2.00024	0.301083
222	PC 36:3+AcO (FA 20:2)		5.35517	0.00174	377.5	256.25	372.5	250.5	42.4931	15.6498	121.25	1.47317	0.168253
223	PI 38:4 (FA 18:0)		5.35565	0.00174	1246.5	679.75	1232	689	188.677	95.8901	566.75	1.83376	0.263343
224	PI 38:2 (FA 20:2)		5.35487	0.00174	324.75	201	329.5	197.5	25.3163	38.6695	123.75	1.61567	0.208353
225	PS 34:2 (FA 18:2)		5.34432	0.00175	1520	1056.75	1513	1075.5	155.398	76.8478	463.25	1.43837	0.157871
226	PS 32:2 (FA 17:0,FA 17:0,FA 17:0)		5.34125	0.00176	11651.8	7604.5	11678	7425	1430.64	499.908	4047.25	1.53222	0.18532
227	PI 38:5 (FA 18:1)		5.32926	0.00178	361.5	229.5	345.5	227.5	47.0779	15.4164	132	1.57516	0.197326
228	PI 36:4 (PI,PIP,PIP2)		5.31951	0.0018	126.05	75.275	127.9	73.95	8.093	17.2898	50.775	1.67453	0.223892
229	PI 36:5 (FA 18:2)		-5.30532	0.00182	2103.5	2842.5	2109	2852.5	207.253	186.166	-739	0.740018	-0.130758
230	PA 38:1 (FA 16:0,16:0 FA)		-5.29122	0.00185	441.55	682	450.3	654.95	62.5795	65.9102	-240.45	0.647434	-0.188804
231	PC 34:3+AcO (FA 16:1)		5.2884	0.00185	1092.83	427.2	1149.25	413.2	231.603	98.631	665.625	2.55811	0.407919
232	PA 36:6 (FA 18:3)		5.27091	0.00188	172.25	118.25	171.5	115	16.358	12.339	54	1.45666	0.163358
233	PI 34:0 (FA 17:0,FA 17:0,FA 17:0)		-5.27292	0.00188	522.25	856.75	536.5	869.5	55.3135	114.182	-334.5	0.609571	-0.214976
234	PC 38:5+AcO (FA 20:2)		5.25373	0.00191	252	148.75	248	155	33.7935	20.0728	103.25	1.69412	0.228944
235	PI 30:4 (PI,PIP)		5.23691	0.00194	399.45	205.15	387.45	199.8	61.4742	41.559	194.3	1.94711	0.289391
236	PC 30:1+AcO (FA 18:1)		5.22551	0.00197	7690.75	6330.5	7685	6416	483.531	192.981	1360.25	1.21487	0.0845307
237	PA 38:1 (PA,PI,PIP,PIP2)		5.21521	0.00199	77.675	38.55	78.85	36.45	8.34521	12.4693	39.125	2.01492	0.304257
238	OAHFA_16:0/ 34:2 (16:0 FA)		5.18969	0.00204	230.475	117.375	219.2	111.5	33.4283	27.9701	113.1	1.96358	0.293048
239	LPI 28:0 (PI,PIP)		5.17991	0.00205	773.475	348.075	734.75	329.85	155.078	54.1194	425.4	2.22215	0.346773
240	PI 36:4 (PI,PIP,PIP2)		5.13202	0.00215	36.675	17.725	35.45	19.85	3.98445	6.21792	18.95	2.06911	0.315784
241	PS 38:4 (FA 18:0)		5.12569	0.00217	11052	5672.5	11173	5779	1958.94	753.989	5379.5	1.94835	0.289666
242	PS 44:6 (FA 22:5)		5.11788	0.00218	12.25	0	12	0	4.78714	0	12.25	Infinity	Infinity
243	PS 30:1 (PS)		5.11295	0.00219	316.125	223.275	316.45	216.05	16.658	32.2742	92.85	1.41585	0.151019
244	PA 40:3 (FA 20:2)		5.09327	0.00224	6689.75	4470.75	6527	4686	670.817	556.102	2219	1.49634	0.17503
245	LPI 28:1 (PI,PIP)		5.0617	0.00231	182.5	90.075	174.55	89.45	32.8145	16.0271	92.425	2.02609	0.306659
246	PS 34:3 (FA 18:3)		5.05214	0.00233	226.5	182	229	178	11.3284	13.4907	44.5	1.24451	0.0949968
247	PIP3 34:2 (FA 17:0,FA 17:0,FA 17:0)		-5.04875	0.00234	59.75	100.5	58.5	99.5	11.6154	11.2101	-40.75	0.594527	-0.225828
248	PC 38:0+AcO (FA 17:0,FA 17:0,FA 17:0)		-5.03319	0.00237	194.25	233.5	194	232.5	7.8475	13.4784	-39.25	0.831906	-0.0799259
249	PS 38:0 (FA 22:0)		-5.01761	0.00241	37.75	56	38.5	56	5.058	5.22813	-18.25	0.674107	-0.171271
250	PI 38:4 (FA 18:3)		-5.00132	0.00245	30.25	59.75	31.5	57	5.90903	10.2103	-29.5	0.506276	-0.295613
251	PA 34:1 (FA 16:1,16:1 FA)		4.98618	0.00249	631.85	411.375	650.3	406.3	67.3439	57.3188	220.475	1.53595	0.186376
252	LPS 30:4 (PS)		4.98049	0.0025	307.975	124.15	301.25	117.8	64.3178	36.2262	183.825	2.48067	0.394569
253	LPIP 24:1 (FA 17:0,FA 17:0,FA 17:0)		4.98258	0.0025	665.25	460.5	679	460.5	67.4259	46.9929	204.75	1.44463	0.159755
254	PS 34:2 (FA 16:1)		4.96943	0.00253	133.5	80.85	138.15	80.65	20.8127	3.97869	52.65	1.65121	0.217801
255	NAPE 40:3 (FA 17:1)		-4.96809	0.00253	132.025	221.525	135.7	214.55	27.414	23.3801	-89.5	0.595982	-0.224767
256	PS 38:2 (FA 18:0)		4.94586	0.00259	480.5	213.5	472	227	103.542	30.5996	267	2.25059	0.352296
257	PA 38:4 (FA 20:3)		4.94072	0.0026	579.75	267.5	592.5	267	125.736	12.9228	312.25	2.16729	0.335917
258	PI 32:3 (FA 14:0)		-4.94197	0.0026	22.35	42.625	23.8	40.7	6.67807	4.76751	-20.275	0.52434	-0.280387
259	PA 38:5 (FA 18:3)		4.92576	0.00264	127.75	90.25	125	90.5	12.6853	8.4212	37.5	1.41551	0.150914
260	PS 38:6 (FA 18:1)		4.92701	0.00264	2705	1909	2757.5	1902	267.097	181.835	796	1.41697	0.151361
261	PIP 32:2 (FA 16:1)		4.91517	0.00267	18.75	3.55	19.2	3.6	5.23609	3.29191	15.2	5.28169	0.722773
262	PA 38:5 (FA 20:2)		4.88295	0.00276	73.25	34.25	72	29	9.81071	12.6062	39	2.13869	0.330147
263	OAHFA_18:1/ 34:1 (18:1 FA)		4.87651	0.00278	1500.5	1037.75	1476.5	1064	119.288	147.613	462.75	1.44592	0.160143
264	PA 36:1 (FA 16:0,16:0 FA)		-4.85951	0.00282	2282.25	2961.45	2180.65	2957.75	275.527	47.1651	-679.2	0.770653	-0.113141
265	NAPE 42:3 (FA 17:1)		-4.845	0.00287	402.775	656.625	394.5	648.1	60.8075	85.3408	-253.85	0.613402	-0.212255
266	PI 36:4 (PI,PIP,PIP2)		4.83332	0.0029	33.575	13.95	31.6	13.5	6.05826	5.40771	19.625	2.40681	0.381442
267	PS 36:3 (FA 18:1)		4.82491	0.00293	763.25	613	768.5	616.5	59.6734	17.8326	150.25	1.24511	0.0952063
268	PC 38:5+AcO (FA 18:1)		4.80741	0.00298	2546	1547.25	2447	1536.5	383.443	160.047	998.75	1.6455	0.216298
269	PS 38:3 (FA 20:0)		4.8001	0.003	405.75	239.75	415.5	239.5	45.712	51.9062	166	1.69239	0.2285
270	LPI 26:2 (PI,PIP)		4.79385	0.00302	477	191.975	433.9	198.15	100.949	62.8462	285.025	2.4847	0.395274
271	PS 42:3 (FA 22:0)		4.784	0.00305	429.25	245.25	418	238.5	62.7077	44.5524	184	1.75025	0.243101
272	PA 36:1 (FA 15:0)		4.78047	0.00306	2908.03	471.95	2811	0	384.419	943.9	2436.07	6.16172	0.789702
273	NAPE 46:3 (FA 17:1)		-4.77757	0.00307	52.775	92.325	57.4	91.3	15.188	6.59109	-39.55	0.571622	-0.242891
274	PA 34:2 (FA 18:2,18:2 FA)		4.77116	0.00309	851.75	0	853	0	357.041	0	851.75	Infinity	Infinity
275	PI 36:3 (FA 18:3)		-4.75037	0.00316	845.25	1010.25	854	1005	67.4555	16.6007	-165	0.836674	-0.0774437
276	PIP3 34:2 (FA 16:1)		4.73545	0.00321	185.775	131.6	185.1	132.3	3.6271	22.5913	54.175	1.41166	0.149731
277	PC 36:3+AcO (FA 18:0)		-4.72091	0.00325	274	385	272	381.5	16.4924	44.0379	-111	0.711688	-0.14771
278	PS 36:6 (PS)		4.71551	0.00327	85.875	46.95	88.45	49.55	12.3735	10.9296	38.925	1.82907	0.262231
279	PA 38:2 (FA 20:2)		4.69642	0.00334	223.25	138.5	222	137	28.052	22.7083	84.75	1.61191	0.207342
280	NAPE 44:1 (FA 17:1)		-4.67121	0.00343	53.2	104.7	56.3	99.25	11.4493	18.8445	-51.5	0.508118	-0.294035
281	PS 30:3 (FA 16:2)		4.66135	0.00346	560.5	337.025	564.1	349.85	78.9832	54.364	223.475	1.66308	0.220913
282	PA 40:3 (FA 17:0,FA 17:0,FA 17:0)		4.66332	0.00346	2519.25	2043.25	2520.5	2084	116.365	167.735	476	1.23296	0.0909498
283	PIP2 24:2 (PI,PIP,PIP2)		4.65341	0.00349	104.475	11.925	97.1	6.9	36.4045	16.0294	92.55	8.76101	0.942554
284	PI 36:3 (PI,PIP,PIP2)		4.63993	0.00354	221.675	131.1	224.8	125.95	35.3638	16.5423	90.575	1.69088	0.228114
285	PS 38:2 (FA 20:0)		4.63613	0.00355	1116.75	587.5	1168.5	587	224.111	43.6157	529.25	1.90085	0.278948
286	LPS 30:0 (PS)		4.62737	0.00359	329.125	79.825	326.2	73.25	54.7612	92.7972	249.3	4.12308	0.615222
287	PC 36:3+AcO (FA 18:3)		-4.62065	0.00361	388.5	514.25	387.5	497	23.6995	48.9991	-125.75	0.755469	-0.121783
288	PI 38:5 (PI,PIP,PIP2)		4.58228	0.00376	1892.8	1038.22	1956.45	1079	358.086	104.39	854.575	1.82311	0.260813
289	OAHFA_16:0/ 34:1 (16:0 FA)		4.58067	0.00377	211.475	78.45	200.9	71.3	54.3613	20.4512	133.025	2.69567	0.430666
290	PA 36:3 (FA 18:2,18:2 FA)		4.57169	0.0038	3485	1630.5	3633	1682	801.855	123.422	1854.5	2.13738	0.329882
291	PA 40:3 (FA 20:0)		4.56854	0.00382	17.25	3	17.5	0	1.70783	6	14.25	5.75	0.759668
292	PA 38:3 (PA,PI,PIP)		4.5626	0.00384	87.725	39.35	83.5	41.2	18.6538	10.0841	48.375	2.22935	0.348179
293	PA 38:4 (FA 18:0)		4.55574	0.00387	686	550.25	700.5	546.5	37.8506	46.0317	135.75	1.24671	0.0957641
294	PI 34:5 (FA 20:5)		-4.53868	0.00394	458.25	674.5	460	640	22.5592	92.5833	-216.25	0.679392	-0.167879
295	PS 34:1 (FA 18:1)		4.53583	0.00395	1638.75	1186.25	1635.5	1178	169.661	104.996	452.5	1.38145	0.140336
296	PI 34:4 (FA 18:3)		-4.53538	0.00395	300.5	415.25	302.5	397	21.4243	45.843	-114.75	0.72366	-0.140465
297	PA 38:5 (FA 20:4)		4.52913	0.00398	1034	475.5	989.5	478	229.13	91.2341	558.5	2.17455	0.33737
298	PC 34:1+AcO (FA 18:1)		4.51695	0.00403	4530	3346	4506	3340.5	468.604	235.045	1184	1.35386	0.131572
299	PC 36:3+AcO (FA 18:2)		4.51244	0.00405	13061.8	10234.2	13060.5	10188	1237.61	197.086	2827.5	1.27628	0.105945
300	NAPE 46:3 (FA 12:0)		4.50543	0.00408	37.275	16.5	38.15	14	6.43292	6.60808	20.775	2.25909	0.353934
301	PA 40:0 (PA,PI,PIP,PIP2)		4.50323	0.00409	383.325	198.2	401.2	199.35	73.3791	37.087	185.125	1.93403	0.286463
302	PIP2 36:2 (FA 18:0)		4.49921	0.00411	658.75	395.75	655.5	373	69.4424	94.051	263	1.66456	0.2213
303	PS 36:2 (FA 17:0,FA 17:0,FA 17:0)		4.49439	0.00413	348	258	354.5	266.5	32.1144	23.9305	90	1.34884	0.12996
304	PA 38:0 (FA 19:0)		-4.49043	0.00415	74.75	111.5	72.5	111	8.61684	13.9164	-36.75	0.670404	-0.173664
305	PIP3 34:2 (FA 18:1)		4.47524	0.00421	1685.25	1241.75	1691	1246.5	123.524	155.002	443.5	1.35716	0.13263
306	PA 40:3 (18:2 FA,FA 18:2)		-4.4761	0.00421	4894.75	6613.5	4798.5	6775	361.581	677.52	-1718.75	0.740115	-0.130701
307	PIP3 34:0 (FA 14:0)		4.46229	0.00427	19.175	6.875	19	7.9	2.24704	5.03413	12.3	2.78909	0.445463
308	PI 38:6 (FA 18:1)		4.4397	0.00438	960.75	590	958.5	584.5	111.075	124.726	370.75	1.62839	0.211758
309	PI 38:4 (FA 18:2)		-4.43641	0.00439	279.25	408	279.5	411.5	9.32291	57.2887	-128.75	0.684436	-0.164667
310	PA 36:6 (FA 16:2)		4.42609	0.00444	18.925	0	18.1	0	8.55156	0	18.925	Infinity	Infinity
311	PA 40:1 (18:0 FA,FA 18:0)		-4.39633	0.00459	809.75	1034.5	810	1048.5	28.5934	98.1648	-224.75	0.782745	-0.10638
312	PC 38:4+AcO (FA 20:2)		4.39138	0.00461	576.5	305	553	315	110.044	56.3915	271.5	1.89016	0.276499
313	PA 38:4 (FA 18:3)		-4.38434	0.00465	3055.75	3609.5	3091	3586.5	202.867	150.511	-553.75	0.846585	-0.0723292
314	PI 32:6 (FA 17:0,FA 17:0,FA 17:0)		4.37789	0.00468	1933	1193.17	2029	1206.85	282.363	185.751	739.825	1.62005	0.209528
315	PS 44:6 (FA 17:0,FA 17:0,FA 17:0)		-4.37651	0.00469	86.5	107.25	86	110	3.69685	8.73212	-20.75	0.806527	-0.0933812
316	PS 36:5 (FA 20:5)		4.36278	0.00476	894	700.25	911.5	697	56.0773	68.8785	193.75	1.27669	0.106084
317	LPIP 28:0 (PIP)		4.36078	0.00477	46.45	13.125	50.75	13.3	13.3218	7.49194	33.325	3.53905	0.548886
318	PC 36:2+AcO (FA 19:1)		-4.35068	0.00482	1678.5	2586	1678.5	2660.5	322.982	264.042	-907.5	0.649072	-0.187707
319	PC 36:3+AcO (FA 20:3)		4.34614	0.00484	937.75	782.25	927.5	776	43.3695	56.9173	155.5	1.19879	0.0787415
320	PA 40:2 (FA 20:2)		4.34424	0.00485	10657.5	7245	10668	6808	1223.19	985.896	3412.5	1.47101	0.167617
321	PS 38:5 (FA 20:2)		4.32888	0.00493	36.25	16.75	37	16	8.46069	3.0957	19.5	2.16418	0.335293
322	NAPE 40:2 (FA 17:1)		-4.32388	0.00496	632.775	922.45	649.6	932.85	55.4028	121.998	-289.675	0.685972	-0.163694
323	PC 38:4+AcO (FA 17:0,FA 17:0,FA 17:0)		4.32257	0.00497	551.75	360.75	568.5	343.5	49.7485	73.0405	191	1.52945	0.184536
324	PS 44:5 (PS)		4.32215	0.00497	33.2	12.95	33.5	12.4	6.09481	7.11735	20.25	2.56371	0.408868
325	PA 38:1 (FA 17:0,FA 17:0,FA 17:0)		4.313	0.00502	10648.8	8205.25	10723.5	8130.5	828.05	773.445	2443.5	1.2978	0.113207
326	PS 40:1 (FA 19:0)		-4.31309	0.00502	57.75	116	66	111	17.8769	20.2485	-58.25	0.497845	-0.302906
327	PI 38:5 (PI,PIP,PIP2)		4.30913	0.00504	211.15	107.175	219.5	115.15	39.3329	27.96	103.975	1.97014	0.294498
328	PS 32:1 (FA 18:1)		4.30507	0.00506	7875.25	5471.75	7724.5	5598	1034.79	419.508	2403.5	1.43926	0.158138
329	PI 30:5 (FA 17:0,FA 17:0,FA 17:0)		4.30505	0.00506	1565.25	850.125	1610	838.5	196.714	267.727	715.125	1.8412	0.265101
330	PC 36:0+AcO (FA 15:0)		-4.30186	0.00508	56.65	89.825	58.55	92	12.6835	8.77587	-33.175	0.630671	-0.200197
331	PA 48:1 (FA 17:0,FA 17:0,FA 17:0)		4.29999	0.00509	672.75	446	645.5	459	95.1643	45.4606	226.75	1.50841	0.178519
332	PC 34:5+AcO (FA 20:4)		4.29858	0.0051	2814.25	1728.25	2895.5	1753.5	459.093	211.057	1086	1.62838	0.211756
333	LPIP2 28:1 (PIP2)		4.29231	0.00514	19.65	2.1	19.35	0	7.01641	4.2	17.55	9.35714	0.971143
334	PS 30:0 (FA 18:0)		-4.28742	0.00516	170.75	226	172.5	223	10.9962	23.3095	-55.25	0.755531	-0.121748
335	PS 34:2 (PS)		4.28512	0.00518	195.9	118.8	193.95	113.85	26.5148	24.3287	77.1	1.64899	0.217218
336	PA 34:0 (FA 17:0,FA 17:0,FA 17:0)		-4.26179	0.00531	513	721	541.5	697.5	82.4095	52.3132	-208	0.711512	-0.147818
337	PS 38:4 (FA 18:2)		4.26171	0.00531	290.5	209.25	293.5	210	36.5011	11.0265	81.25	1.38829	0.142481
338	PA 36:1 (FA 19:0)		4.25353	0.00536	24.25	15	24.5	14	3.86221	2	9.25	1.61667	0.20862
339	PS 34:5 (PS)		4.24447	0.00541	62.25	26.475	57.05	28.8	13.6657	9.86995	35.775	2.35127	0.371303
340	PA 42:2 (FA 20:1)		-4.24033	0.00544	73.5	104.75	71.5	108.5	6.65833	13.1498	-31.25	0.701671	-0.153867
341	PC 38:4+AcO (FA 18:2)		4.23123	0.00549	724.25	528	723	500.5	37.0978	85.0216	196.25	1.37169	0.137255
342	PS 38:1 (FA 21:0)		4.22906	0.00551	196.5	109	202	108.5	35.6417	21.0238	87.5	1.80275	0.255936
343	PA 34:1 (FA 17:0,FA 17:0,FA 17:0)		4.22093	0.00556	313.75	207.25	318.5	212.5	48.5618	13.7204	106.5	1.51387	0.180089
344	PI 32:5 (FA 17:0,FA 17:0,FA 17:0)		4.21773	0.00558	518.5	272.5	496.5	274	111.918	32.8887	246	1.90275	0.279382
345	PC 40:6+AcO (FA 20:5)		-4.20152	0.00568	371.75	593.25	370.5	607.5	20.4349	103.439	-221.5	0.626633	-0.202987
346	PS 40:3 (FA 20:0)		4.19199	0.00574	680.75	366	662	363.5	146.648	32.3213	314.75	1.85997	0.269507
347	PS 42:2 (FA 22:0)		4.18521	0.00578	82.75	34.25	79.5	32.5	21.1246	9.53502	48.5	2.41606	0.383107
348	PA 40:0 (FA 17:0,FA 17:0,FA 17:0)		4.16278	0.00593	824.25	578.5	857	598	95.6987	69.1544	245.75	1.42481	0.153756
349	PA 42:6 (FA 22:5)		4.15844	0.00595	23.75	5.25	25	5	6.5	6.07591	18.5	4.52381	0.655504
350	LPIP2 20:4 (PA,PI,PIP,PIP2)		4.14225	0.00606	344.025	181.975	322.2	173.6	74.187	24.8629	162.05	1.89051	0.276578
351	LPI 24:1 (PI)		4.13852	0.00609	217.3	73.875	217.1	72.15	62.9754	28.9531	143.425	2.94146	0.468562
352	PA 38:2 (FA 18:1,18:1 FA)		4.13724	0.0061	109391	89773.5	110540	89760	3961.67	8616.38	19617.8	1.21852	0.0858344
353	PI 38:6 (PI,PIP)		4.13472	0.00611	387.675	213.85	375	219.3	69.917	46.7031	173.825	1.81284	0.258359
354	PS 36:5 (FA 18:3)		-4.13463	0.00612	80.25	114.75	83	114.5	14.0564	8.99537	-34.5	0.699346	-0.155308
355	PI 24:5 (PI)		4.12848	0.00616	80.475	26.75	86.75	27.05	25.5703	4.85146	53.725	3.00841	0.478337
356	PC 36:0+AcO (FA 21:0)		4.12583	0.00618	619.75	448.5	630.5	450.5	44.6346	69.9929	171.25	1.38183	0.140454
357	PI 32:2 (FA 20:2)		4.12172	0.0062	76.5	38	82	38	17	7.74597	38.5	2.01316	0.303878
358	PA 40:6 (FA 20:1)		4.11658	0.00624	96.75	56.25	98	54.5	17.2119	9.53502	40.5	1.72	0.235528
359	PI 38:6 (PI,PIP)		4.10521	0.00632	1444.92	846.125	1409.35	873.6	244.533	159.085	598.8	1.7077	0.232411
360	PS 36:2 (FA 18:1)		4.10334	0.00633	1961.75	1350.25	1973.5	1351	215.379	206.023	611.5	1.45288	0.162229
361	PS 38:3 (FA 18:1)		4.09489	0.00639	282.5	168.75	281.5	159.5	45.873	31.3409	113.75	1.67407	0.223775
362	PA 40:0 (FA 18:0,18:0 FA)		4.09037	0.00643	673	539.75	693	550.5	57.7639	30.1372	133.25	1.24687	0.0958224
363	PC 28:4+AcO (LPC pe)		4.07832	0.00651	11.925	0.75	11.5	0	5.27091	1.5	11.175	15.9	1.2014
364	PC 34:3+AcO (FA 17:0,FA 17:0,FA 17:0)		-4.07791	0.00652	367.25	490.5	360	487.5	28.9871	53.044	-123.25	0.748726	-0.125677
365	PI 26:4 (PI,PIP)		4.06479	0.00661	954.625	414.075	851.85	409.85	246.198	100.624	540.55	2.30544	0.362754
366	PA 46:1 (FA 17:0,FA 17:0,FA 17:0)		-4.05948	0.00665	211.5	262.5	215	259	20.2896	14.8212	-51	0.805714	-0.0938189
367	PI 36:1 (FA 18:0)		4.05547	0.00668	421.25	321	422	333	35.8736	34.0196	100.25	1.31231	0.118035
368	PI 32:0 (FA 17:0,FA 17:0,FA 17:0)		4.05228	0.00671	210	149.75	208.5	154.5	17.4165	24.1022	60.25	1.40234	0.146852
369	PS 34:6 (FA 17:0,FA 17:0,FA 17:0)		4.04768	0.00674	23303.2	18600	23607	18587.5	2000.53	1182.58	4703.25	1.25286	0.0979036
370	PI 34:2 (FA 18:0)		-4.04118	0.00679	441.75	545.75	444	540	28.2651	43.0145	-104	0.809437	-0.0918172
371	PS 36:1 (FA 17:0,FA 17:0,FA 17:0)		4.03992	0.0068	542.5	426	548.5	437.5	39.0085	42.4814	116.5	1.27347	0.10499
372	PA 42:6 (FA 17:0,FA 17:0,FA 17:0)		4.02558	0.00691	598.5	329.75	568	305.5	112.337	72.1682	268.75	1.81501	0.258879
373	LPC 30:4+AcO (LPC pe)		4.02492	0.00692	10.5	1.5	11.5	0	3.31662	3	9	7	0.845098
374	PS 36:2 (FA 18:2)		4.02385	0.00693	2343.5	1587.75	2390.5	1610	238.703	290.04	755.75	1.47599	0.169083
375	PS 42:4 (PS)		4.02257	0.00694	93.2	31.675	94.4	36.15	18.595	24.2893	61.525	2.94238	0.468699
376	PS 36:1 (FA 14:1)		4.01793	0.00698	54.375	26.75	50	26.65	13.6241	1.86279	27.625	2.03271	0.308075
377	PC 30:1+AcO (FA 16:1)		4.01528	0.007	238.125	131.6	244.15	131	51.6663	12.0803	106.525	1.80946	0.257549
378	PC 38:5+AcO (FA 18:0)		-4.00486	0.00708	516	656.25	541	652.5	64.8074	26.5628	-140.25	0.786286	-0.10442
379	PC 32:2+AcO (FA 20:2)		3.99864	0.00713	445.25	112.75	403	104.5	102.598	130.888	332.5	3.949	0.596487
380	PS 38:2 (FA 17:1)		-3.99916	0.00713	1971.17	2972.07	2070.6	2973.95	336.438	370.627	-1000.9	0.663232	-0.178335
381	PIP3 34:2 (FA 16:0)		3.98646	0.00723	831.775	608.075	814.2	633	80.408	78.2951	223.7	1.36788	0.136049
382	PA 38:5 (PA,PI,PIP)		3.97365	0.00734	578.55	217.25	531.45	219.05	172.235	58.3404	361.3	2.66306	0.425381
383	PC 38:2+AcO (FA 18:2)		-3.97336	0.00734	398.75	582.5	386.5	600.5	42.8748	81.9532	-183.75	0.684549	-0.164595
384	PS 38:5 (FA 18:0)		3.9712	0.00736	25875.8	17983.5	26017.5	16765	1537.63	3665.28	7892.25	1.43886	0.158019
385	PI 28:6 (PI,PIP)		3.96238	0.00743	29.75	14.5	27	15	7.63217	1	15.25	2.05172	0.312119
386	PA 40:3 (FA 20:1)		3.94521	0.00758	36	25.5	35	26.5	4.32049	3.10913	10.5	1.41176	0.149762
387	PS 38:1 (FA 22:0)		3.9438	0.00759	45.25	13.5	43	13.5	14.6145	6.75771	31.75	3.35185	0.525285
388	PIP3 34:0 (FA 18:0)		3.93815	0.00764	5338.75	3195.25	5332	3081	586.522	917.062	2143.5	1.67084	0.222935
389	PI 36:6 (FA 18:3)		-3.93842	0.00764	510.5	716.5	526.5	719.5	57.2975	87.5233	-206	0.712491	-0.14722
390	PS 40:1 (FA 21:0)		3.9348	0.00767	67	36.5	72	36.5	15.2315	2.88675	30.5	1.83562	0.263782
391	PS 40:4 (FA 20:2)		3.93024	0.00771	18.25	12.75	18.5	13	1.70783	2.21736	5.5	1.43137	0.155753
392	PA 42:4 (FA 20:4)		-3.9047	0.00794	1021.25	1227.25	1022	1233.5	49.3786	93.2465	-206	0.832145	-0.079801
393	PS 38:2 (PS)		3.90336	0.00795	203.65	59.65	205.95	59.8	72.3089	14.673	144	3.41408	0.533274
394	PI 34:2 (PI,PIP,PIP2)		3.89602	0.00802	54.9	29.725	53.1	30.35	11.0432	6.71286	25.175	1.84693	0.26645
395	PC 28:3+AcO (LPC pe)		3.89495	0.00803	33.625	13.25	34.15	11.05	6.64448	8.08146	20.375	2.53774	0.404446
396	OAHFA_18:1/ 34:2 (18:1 FA)		3.88805	0.00809	509.75	373	522	377	61.7596	33.6749	136.75	1.36662	0.135648
397	PA 40:4 (FA 18:3)		-3.88713	0.0081	714.5	1026.25	714	977.5	45.3762	153.849	-311.75	0.696224	-0.157251
398	PS 36:4 (FA 16:1)		3.88636	0.00811	21.3	7.6	22.9	7.85	6.09754	3.5393	13.7	2.80263	0.447566
399	PC 38:2+AcO (FA 20:0)		-3.87718	0.0082	30	51.5	29.5	55	7.07107	8.544	-21.5	0.582524	-0.234686
400	PS 36:3 (FA 20:2)		3.87338	0.00823	285.75	220.25	286	219.5	27.2932	19.9729	65.5	1.29739	0.11307
401	PS 30:5 (PS)		3.8644	0.00832	496.2	169.1	431.7	161.95	166.908	28.2943	327.1	2.93436	0.467513
402	PS 36:0 (FA 17:0,FA 17:0,FA 17:0)		3.86416	0.00832	355.25	265.75	333.5	267.5	45.2281	10.0125	89.5	1.33678	0.126061
403	LPIP 28:2 (PIP,PIP2)		3.86384	0.00833	180	62	166.5	62.5	56.7744	22.5241	118	2.90323	0.462881
404	PI 36:2 (FA 17:0,FA 17:0,FA 17:0)		-3.86018	0.00836	176.75	209.5	173.5	206.5	14.0801	9.46925	-32.75	0.843675	-0.0738246
405	PS 36:3 (FA 20:3)		3.83377	0.00862	257.25	182.75	257	180.5	28.6516	26.2599	74.5	1.40766	0.148498
406	NAPE 38:3 (FA 14:0)		-3.81998	0.00876	2.125	10.625	1.7	11.45	2.32002	3.7977	-8.5	0.2	-0.69897
407	PS 38:5 (FA 18:2)		3.80788	0.00889	325.25	231.5	332.5	232.5	46.636	15.8008	93.75	1.40497	0.147666
408	PS 42:1 (FA 21:0)		-3.80773	0.00889	15.75	27	15	27	4.64579	3.65148	-11.25	0.583333	-0.234083
409	PC 36:3+AcO (LPC pe)		3.80058	0.00896	139.475	93.75	136.2	96.8	17.6173	16.3895	45.725	1.48773	0.172525
410	PC 38:2+AcO (FA 18:0)		3.79195	0.00905	150.25	117.75	154	117.5	14.5459	9.06918	32.5	1.27601	0.105854
411	PS 36:4 (FA 16:0)		3.7914	0.00906	738.275	284.45	728.3	302.95	232.799	55.816	453.825	2.59545	0.414212
412	PS 28:2 (FA 14:1)		3.7597	0.0094	217.75	137.55	224.2	130.95	28.05	32.1453	80.2	1.58306	0.199498
413	PC 34:4+AcO (FA 18:3)		-3.73623	0.00967	1305	1679.75	1287.5	1659	130.678	152.2	-374.75	0.776901	-0.109634
414	PA 42:1 (FA 17:0,FA 17:0,FA 17:0)		3.73365	0.00969	246.5	166.25	245.5	158.5	35.1236	24.7841	80.25	1.48271	0.171055
415	PA 40:1 (PA,PI,PIP,PIP2)		3.73195	0.00971	148.725	70.9	133.7	67.55	40.2932	10.7688	77.825	2.09767	0.321738
416	NAPE 38:2 (FA 15:0)		-3.73179	0.00972	42.175	76.675	42.6	74.8	7.86654	16.7329	-34.5	0.550049	-0.259599
417	PIP3 34:1 (FA 18:0)		3.72724	0.00977	358	276.25	363.5	279.5	36.1755	24.811	81.75	1.29593	0.112581
418	PC 36:4+AcO (FA 18:1)		3.71953	0.00986	3033	2224.75	3089	2232.5	414.501	130.63	808.25	1.3633	0.134591
419	PA 38:2 (FA 18:2,18:2 FA)		3.71854	0.00987	113521	99011.5	116491	99171	6995.16	3459.19	14509.2	1.14654	0.0593896
420	PS 36:5 (FA 16:0)		3.71076	0.00996	1252.42	862.65	1242.9	910.3	95.1797	187.28	389.775	1.45183	0.161917
421	PC 38:1+AcO (FA 20:1)		-3.71002	0.00997	15.25	26	13.5	25	3.86221	4.32049	-10.75	0.586538	-0.231704
422	PS 40:5 (FA 20:2)		3.705	0.01003	38.25	17	40.5	16	11.1168	2.82843	21.25	2.25	0.352183
423	PIP 32:5 (PIP,PIP2)		3.7037	0.01004	304.125	161.875	321.7	143.55	56.7186	51.803	142.25	1.87876	0.273872
424	PI 38:6 (FA 20:5)		3.69364	0.01016	1651.25	1146.25	1663.5	1165	243.996	123.438	505	1.44057	0.158533
425	PIP3 38:1 (FA 20:1)		3.68391	0.01028	72.5	47.25	74.5	46.5	12.6095	5.37742	25.25	1.53439	0.185936
426	PIP3 38:1 (FA 19:0)		-3.6751	0.01039	13.25	24.75	12.5	24	5.79511	2.36291	-11.5	0.535354	-0.271359
427	PC 38:5+AcO (FA 18:2)		3.6709	0.01044	1459.75	1035.25	1500	1017.5	217.552	78.4915	424.5	1.41005	0.149233
428	PA 42:0 (FA 20:0)		3.66326	0.01054	92.25	54.75	86	53	19.3628	6.65207	37.5	1.68493	0.226582
429	PS 40:3 (FA 22:0)		3.66127	0.01056	255.25	162.75	246	159.5	46.1185	20.6458	92.5	1.56836	0.195445
430	LPIP2 26:1 (PIP2)		3.65917	0.01059	99.6	52.85	100.8	52.6	19.7742	16.1832	46.75	1.88458	0.275214
431	NAPE 44:4 (FA 19:0)		-3.65528	0.01064	11.75	30.5	12.5	31	9.25113	4.43471	-18.75	0.385246	-0.414262
432	PIP3 38:2 (FA 19:1)		-3.64699	0.01074	44.25	89	46	91.5	14.7958	19.5789	-44.75	0.497191	-0.303477
433	PC 36:2+AcO (FA 18:1)		3.64413	0.01078	9922.25	6452.75	9962.5	6587.5	1808.82	594.96	3469.5	1.53768	0.186865
434	PS 36:4 (FA 18:1)		3.64299	0.0108	474.75	331.25	470.5	313	62.564	47.8774	143.5	1.43321	0.156309
435	PA 36:4 (FA 18:3)		3.63976	0.01084	579.25	322.25	551.5	313.5	132.648	48.445	257	1.79752	0.254673
436	PIP3 30:0 (FA 16:0)		3.6305	0.01096	4444.8	2734.47	4295.35	2639	480.8	810.29	1710.33	1.62547	0.210978
437	PS 34:3 (PS)		3.62674	0.01101	91.025	43.8	89.65	44.1	24.2941	9.3819	47.225	2.0782	0.317687
438	PA 38:2 (FA 16:1,16:1 FA)		3.61901	0.01111	367.475	308.1	364.95	302.05	21.1804	25.0614	59.375	1.19271	0.0765361
439	PS 42:4 (FA 22:0)		3.6149	0.01117	1293.25	754	1225	747	266.701	133.724	539.25	1.71519	0.234311
440	PC 36:5+AcO (FA 20:5)		-3.61134	0.01121	3746	4417.75	3781	4365.5	145.829	342.25	-671.75	0.847943	-0.0716334
441	LPIP2 28:1 (PIP2)		3.60484	0.0113	42.825	3.575	34	0	20.569	7.15	39.25	11.979	1.07842
442	PI 36:0 (PI,PIP2)		3.59606	0.01142	11.175	0.55	10.35	0	5.80596	1.1	10.625	20.3182	1.30788
443	LPIP 24:0 (FA 12:0)		3.59429	0.01144	79.575	51.9	83.8	51	12.558	8.91291	27.675	1.53324	0.185609
444	PC 38:5+AcO (FA 20:3)		3.5771	0.01168	2023	1433.5	1949	1480	304.916	125.139	589.5	1.41123	0.149598
445	LPI 28:2 (PI,PIP)		3.57368	0.01173	167.95	63.375	159.2	69.6	48.9534	32.0741	104.575	2.6501	0.423262
446	PA 42:5 (FA 22:0)		3.56873	0.0118	46.5	31.5	47	29.5	5.74456	6.13732	15	1.47619	0.169142
447	PIP2 40:2 (FA 22:1)		3.56163	0.0119	26.25	7.25	25.5	7	6.60177	8.38153	19	3.62069	0.558791
448	PI 34:1 (FA 17:0,FA 17:0,FA 17:0)		-3.55978	0.01193	156.25	181.5	156.5	182.5	10.6262	9.39858	-25.25	0.860882	-0.0650566
449	PS 40:4 (FA 20:0)		3.55804	0.01196	1899.5	1188.5	1875	1175	327.452	229.132	711	1.59823	0.20364
450	NAPE 44:2 (FA 19:0)		-3.55583	0.01199	26.25	44.25	27.5	42	5.90903	8.22091	-18	0.59322	-0.226784
451	PS 34:3 (FA 16:0)		3.55061	0.01206	163.625	87.075	150.05	86.1	35.4834	24.4992	76.55	1.87913	0.273956
452	PC 28:0+AcO (FA 16:0)		3.54905	0.01209	4278.15	3057.12	4397.9	3107.25	407.026	554.789	1221.03	1.3994	0.145943
453	NAPE 42:1 (FA 21:0)		3.54738	0.01211	35	22.5	35	20.5	2.3094	6.65833	12.5	1.55556	0.191886
454	PS 34:2 (FA 18:0)		-3.54285	0.01218	1013.5	1393.75	992	1439	91.4822	194.188	-380.25	0.727175	-0.138361
455	LPIP 28:1 (PIP)		3.54126	0.0122	260.65	63.45	246.85	49.8	106.897	31.2544	197.2	4.10796	0.613626
456	PA 40:6 (FA 17:0,FA 17:0,FA 17:0)		3.53921	0.01223	259.75	212.25	261.5	219	10.0789	24.878	47.5	1.22379	0.0877079
457	PA 42:1 (PA,PIP,PIP2)		3.52981	0.01237	423.1	232.025	439.4	224.4	76.3358	76.7713	191.075	1.82351	0.260908
458	PC 28:0+AcO (FA 14:0)		-3.51491	0.0126	46.375	64.325	44.3	62.4	5.42671	8.6527	-17.95	0.720948	-0.142096
459	PS 34:1 (FA 19:1)		-3.51046	0.01266	227	276	228	273	18.6548	20.7686	-49	0.822464	-0.0848832
460	PA 40:2 (FA 17:0,FA 17:0,FA 17:0)		3.49194	0.01295	887.25	711	890	705	73.3774	69.3253	176.25	1.24789	0.0961764
461	PA 36:2 (FA 16:0)		3.4859	0.01305	249.95	189.275	248.45	189.15	14.7297	31.5419	60.675	1.32057	0.12076
462	PC 34:2+AcO (FA 17:1)		-3.48534	0.01306	3080.03	4855.82	3096.45	4865.85	439.827	919.205	-1775.8	0.634295	-0.197709
463	NAPE 42:1 (FA 17:1)		-3.48015	0.01314	318.95	439.65	327.15	439.5	69.0194	6.91351	-120.7	0.725463	-0.139384
464	PI 32:2 (PA,PI,PIP,PIP2)		3.47617	0.0132	163.9	86.175	158.7	82.75	43.6947	9.51538	77.725	1.90194	0.279198
465	NAPE 42:0 (FA 15:0)		-3.4767	0.0132	32.75	45.95	32.2	46.25	5.1124	5.61456	-13.2	0.712731	-0.147074
466	PC 40:5+AcO (FA 20:3)		3.46796	0.01334	172.5	108	175.5	105.5	29.7602	22.3159	64.5	1.59722	0.203365
467	PC 36:2+AcO (FA 20:1)		-3.44785	0.01367	58.75	70.25	58.5	71.5	5.058	4.34933	-11.5	0.836299	-0.0776385
468	PI 38:3 (FA 20:0)		-3.44312	0.01375	5.5	17.25	5.5	17.5	6.35085	2.5	-11.75	0.318841	-0.496426
469	PA 34:1 (FA 18:1,18:1 FA)		3.42716	0.01402	478	124	480	161	189.197	82.9578	354	3.85484	0.586006
470	PS 36:4 (FA 17:0,FA 17:0,FA 17:0)		3.42561	0.01405	260.25	184.5	266.5	188	31.1916	31.3528	75.75	1.41057	0.149394
471	PC 36:6+AcO (FA 16:2)		3.41645	0.01421	35.325	13.325	37.2	10.6	9.48556	8.71144	22	2.65103	0.423415
472	PC 38:5+AcO (FA 18:3)		3.41533	0.01423	156	117.25	151	117	19.8494	10.9962	38.75	1.33049	0.124012
473	PI 30:6 (PI,PIP)		3.41067	0.01431	120.15	74.3	119.8	64.9	15.0753	22.2622	45.85	1.61709	0.208735
474	PS 34:4 (FA 20:4)		3.40606	0.01439	1423.75	869	1452.5	865.5	314.695	84.115	554.75	1.63838	0.214414
475	PIP2 44:1 (FA 17:0,FA 17:0,FA 17:0)		-3.40204	0.01446	200.75	262.25	196.5	268	25.1446	25.9792	-61.5	0.765491	-0.11606
476	PIP3 34:1 (FA 17:0,FA 17:0,FA 17:0)		-3.40071	0.01448	113	169	105	165	21.1818	25.219	-56	0.668639	-0.174808
477	PS 40:1 (FA 21:1)		-3.39162	0.01465	6	18.5	5	19	7.11805	1.91485	-12.5	0.324324	-0.48902
478	Erg 20:4 (FA 17:0,FA 17:0,FA 17:0)		3.38965	0.01468	117.75	82.5	119.5	85.5	13.376	15.9269	35.25	1.42727	0.154507
479	PA 40:1 (FA 20:1)		-3.38326	0.0148	1219.75	1536	1233	1527	40.5822	182.492	-316.25	0.794108	-0.10012
480	PC 30:1+AcO (FA 17:1)		-3.37896	0.01488	168.775	297.8	168.5	275.8	18.111	74.1911	-129.025	0.566739	-0.246617
481	PC 34:2+AcO (FA 16:1)		3.36353	0.01516	919.975	390.35	963.65	368.15	283.253	137.635	529.625	2.3568	0.372322
482	PS 38:2 (FA 22:0)		-3.36304	0.01517	41.75	57	41.5	57.5	8.26136	3.74166	-15.25	0.732456	-0.135218
483	NAPE 44:4 (FA 20:2)		3.35944	0.01524	69.75	48.25	68.5	48	12.3659	3.30404	21.5	1.4456	0.160047
484	NAPE 42:4 (FA 19:1)		-3.35526	0.01532	91	133.25	88	130.5	10.1653	23.0416	-42.25	0.682927	-0.165626
485	PI 30:1 (FA 18:1)		3.3413	0.01559	911.5	612	918.5	577	115.02	137.509	299.5	1.48938	0.173005
486	PS 34:5 (FA 17:0,FA 17:0,FA 17:0)		3.33161	0.01578	6396.75	4911.25	6431.5	4869	680.913	575.845	1485.5	1.30247	0.114767
487	PS 34:1 (FA 18:0)		3.33135	0.01578	489	290	476.5	290	116.862	24.8328	199	1.68621	0.226911
488	PI 32:1 (PA,PI,PIP,PIP2)		3.32514	0.0159	1960.45	1219.65	1951.75	1167.4	220.1	387.419	740.8	1.60739	0.206121
489	PA 40:1 (FA 19:1)		-3.30215	0.01636	3677.75	4737.5	3678.5	4623.5	110.183	632.326	-1059.75	0.776306	-0.109967
490	PA 34:1 (FA 19:1)		3.29815	0.01645	171	95.75	165	96.5	24.7925	38.3091	75.25	1.7859	0.251857
491	PI 28:5 (PI,PIP)		3.28919	0.01663	72.65	25.15	73.9	24.85	28.6865	3.35907	47.5	2.88867	0.460698
492	PC 38:2+AcO (FA 20:2)		3.28628	0.01669	132	93.5	132.5	92.5	21.6795	8.88819	38.5	1.41176	0.149762
493	PS 34:2 (FA 18:1)		3.2796	0.01683	4031.75	3179	4029	3290	381.757	353.122	852.75	1.26824	0.103203
494	PC 36:4+AcO (FA 16:1)		3.26776	0.01708	104.7	50.775	101.4	50.85	30.7406	12.0123	53.925	2.06204	0.314297
495	PI 32:4 (FA 17:0,FA 17:0,FA 17:0)		3.26501	0.01714	134	102.25	138.5	102.5	17.7576	7.932	31.75	1.31051	0.117441
496	PI 38:4 (FA 20:4)		3.26492	0.01714	2911.25	2287.5	2815.5	2278.5	320.559	207.933	623.75	1.27268	0.104718
497	PC 38:3+AcO (FA 18:3)		-3.25566	0.01734	66	106.5	63	100.5	17.0098	18.1567	-40.5	0.619718	-0.207806
498	PIP3 38:2 (FA 17:0,FA 17:0,FA 17:0)		-3.25412	0.01738	28.25	45.25	29.5	45	4.5	9.42956	-17	0.624309	-0.2046
499	PA 40:2 (PA,PI,PIP,PIP2)		3.25338	0.01739	86.125	58.9	88.2	56.1	13.5824	9.77889	27.225	1.46222	0.165014
500	PIP3 34:0 (FA 17:0,FA 17:0,FA 17:0)		-3.24302	0.01762	128.25	148.75	129.5	153.5	3.59398	12.1209	-20.5	0.862185	-0.0643996
501	PC 40:4+AcO (FA 17:0,FA 17:0,FA 17:0)		-3.22694	0.01798	91.25	127.25	86.5	126	13.7204	17.595	-36	0.717092	-0.144425
502	PS 38:0 (FA 20:0)		3.2264	0.01799	39.5	27.5	40	27.5	5.91608	4.50925	12	1.43636	0.157264
503	PS 32:5 (FA 14:2)		3.22301	0.01807	40.05	32.55	39.2	32.7	3.99541	2.38677	7.5	1.23041	0.0900515
504	PA 34:1 (FA 21:1)		3.21942	0.01815	31	1	35.5	0	18.5293	2	30	31	1.49136
505	PS 40:6 (FA 20:1)		3.2017	0.01856	186	128	188.5	119	16.5932	32.2077	58	1.45312	0.162303
506	PA 34:3 (FA 16:2)		3.20147	0.01857	36.7	12.375	38.9	11.8	14.5339	4.43725	24.325	2.96566	0.472121
507	PC 38:4+AcO (FA 18:3)		-3.19939	0.01861	87.25	129.75	92	126.5	15.8403	21.3288	-42.5	0.672447	-0.172342
508	OAHFA_18:2/ 34:2 (18:2 FA)		-3.19822	0.01864	333.75	388	336.5	389	33.7083	3.82971	-54.25	0.86018	-0.0654105
509	PS 36:5 (FA 17:0,FA 17:0,FA 17:0)		3.19005	0.01884	310	260	307	262.5	20.0499	24.097	50	1.19231	0.0763883
510	PI 38:2 (PI,PIP,PIP2)		3.1881	0.01888	179.3	59.325	174.2	57.3	69.8159	28.1149	119.975	3.02233	0.480343
511	PA 40:5 (PA,PI,PIP)		3.18704	0.01891	89.875	25.075	92.95	24.65	40.5772	2.6663	64.8	3.58425	0.554398
512	LPIP 30:0 (PIP,PIP2)		3.17839	0.01911	103.15	62.85	101.7	67.4	12.6884	21.9561	40.3	1.64121	0.215164
513	PA 40:4 (FA 17:0,FA 17:0,FA 17:0)		3.17789	0.01913	9582.75	7351.75	9675.5	7190	1007.53	977.916	2231	1.30347	0.115099
514	PA 38:1 (FA 19:0)		3.17255	0.01926	102	70.5	97	72.5	18.2392	7.85281	31.5	1.44681	0.160411
515	LPIP 30:3 (PIP,PIP2)		3.17099	0.01929	14.65	6.55	16	5.25	3.59119	3.63364	8.1	2.23664	0.349596
516	LPI 26:1 (PI,PIP)		3.16955	0.01933	184.175	76.575	190.5	77.2	41.3531	53.8498	107.6	2.40516	0.381144
517	PI 30:2 (FA 16:0)		3.14718	0.01989	219.975	178.775	214.95	180.05	20.1026	16.7747	41.2	1.23046	0.0900665
518	PA 40:1 (FA 18:1,18:1 FA)		3.14295	0.01999	4728	4073	4714.5	4008	65.4574	411.633	655	1.16082	0.0647631
519	PC 36:1+AcO (FA 17:0,FA 17:0,FA 17:0)		-3.13712	0.02014	332.5	438.25	326.5	441	32.2542	59.2023	-105.75	0.758699	-0.11993
520	PS 30:0 (FA 15:0)		3.13011	0.02032	18.625	0	17.15	0	11.9005	0	18.625	Infinity	Infinity
521	PI 22:0 (PI)		3.12769	0.02038	43.775	16.775	45.25	17.45	16.0863	6.27023	27	2.60954	0.416564
522	PIP2 38:1 (FA 17:0,FA 17:0,FA 17:0)		3.12538	0.02044	1379.5	491.5	1371.5	485	26.4638	567.635	888	2.80671	0.448198
523	PS 36:4 (FA 20:4)		3.12144	0.02055	483.5	346.75	474.5	354.5	73.5957	47.5491	136.75	1.39438	0.14438
524	PC 34:5+AcO (FA 17:0,FA 17:0,FA 17:0)		3.11239	0.02079	143.75	108.75	147	104	17.4619	14.1745	35	1.32184	0.121179
525	PI 34:0 (FA 20:0)		3.1124	0.02079	2239.5	1397.5	2311	1394.5	474.295	260.37	842	1.6025	0.204799
526	NAPE 46:4 (FA 17:1)		-3.10678	0.02093	57.675	96.8	55.45	104.35	10.435	22.9235	-39.125	0.595816	-0.224888
527	PC 40:6+AcO (LPC pe)		3.09745	0.02119	36.75	20.375	35.35	20.75	9.39663	4.84725	16.375	1.80368	0.25616
528	PI 32:4 (PI,PIP,PIP2)		3.09453	0.02126	280	152.5	274.5	153.5	62.9762	53.1445	127.5	1.83607	0.263888
529	NAPE 44:1 (FA 15:0)		3.09151	0.02135	25.8	8.125	24.45	7.95	9.1086	6.91249	17.675	3.17538	0.501796
530	PIP3 38:0 (FA 18:0)		3.09093	0.02136	4143.25	2991	4142	2976.5	196.451	719.221	1152.25	1.38524	0.141525
531	PS 32:2 (FA 18:2)		3.08323	0.02157	6749.75	4536.5	6702	4503.5	1390.9	355.738	2213.25	1.48788	0.172567
532	PA 40:3 (FA 20:3)		3.07452	0.02182	8206	1973.75	8057	0	923.698	3947.5	6232.25	4.15757	0.618839
533	NAPE 42:2 (FA 17:1)		-3.06537	0.02207	190.925	301.275	190.55	300.8	25.9927	67.142	-110.35	0.633723	-0.1981
534	PIP3 38:1 (FA 18:0)		3.04175	0.02275	1600	1376.5	1593.5	1343.5	71.8471	128.194	223.5	1.16237	0.0653438
535	PI 30:5 (PI,PIP)		3.03485	0.02295	359.8	209.55	389.6	215.7	69.2392	70.7826	150.25	1.71701	0.234773
536	PA 40:5 (FA 20:1)		3.03302	0.02301	36.75	24.5	36.5	23	5.67891	5.74456	12.25	1.5	0.176091
537	PC 34:5+AcO (FA 18:3)		-3.03252	0.02302	291.75	391.5	299	410.5	40.5247	51.8234	-99.75	0.745211	-0.127721
538	NAPE 42:0 (FA 22:0)		3.03012	0.02309	349	167.25	346.5	169	115.542	32.2632	181.75	2.0867	0.319459
539	PC 32:6+AcO (LPC pe)		3.02169	0.02335	11.625	2.6	11.55	1.7	4.95067	3.34265	9.025	4.47115	0.65042
540	PI 28:2 (FA 14:2)		3.01702	0.02349	180.025	136.475	182.55	142.35	10.248	26.9894	43.55	1.31911	0.12028
541	PIP 32:6 (PIP,PIP2)		3.01213	0.02364	442.05	216.35	456.75	220.4	133.788	67.5208	225.7	2.04322	0.310314
542	PC 38:5+AcO (FA 20:5)		-3.01096	0.02367	1490.25	1861.25	1429	1856	225.837	98.6251	-371	0.800672	-0.0965456
543	LPS 30:5 (PS)		3.01032	0.02369	239.05	115.975	243.2	116.9	79.8628	17.5513	123.075	2.06122	0.314124
544	PA 36:3 (FA 16:0)		3.00661	0.0238	129.15	66.425	135.05	64.05	39.4604	13.5584	62.725	1.9443	0.288763
545	LPI 24:6 (PI,PIP,PIP2)		2.99969	0.02402	4.925	0	6.55	0	3.28367	0	4.925	Infinity	Infinity
546	PC 38:4+AcO (FA 20:3)		2.99678	0.02411	2004.25	1600.25	1993.5	1602.5	218.936	157.364	404	1.25246	0.0977641
547	PA 40:5 (FA 20:0)		2.99521	0.02416	66	53.5	67	54.5	6	5.8023	12.5	1.23364	0.0911902
548	PC 38:2+AcO (FA 17:1)		-2.99336	0.02422	0	99.775	0	129.9	0	66.6643	-99.775	0	#NAME?
549	PA 36:4 (FA 20:4)		2.99283	0.02423	231.25	91.75	224.5	93	91.8781	15.7771	139.5	2.52044	0.401476
550	PA 36:1 (FA 17:1)		-2.99151	0.02427	5928.4	7153.15	5631.1	7161.85	813.542	92.8007	-1224.75	0.828782	-0.0815598
551	PC 40:5+AcO (FA 22:4)		2.99025	0.02431	8.75	0	11.5	0	5.85235	0	8.75	Infinity	Infinity
552	PS 28:3 (FA 17:0,FA 17:0,FA 17:0)		2.98225	0.02457	178.75	0	233	0	119.876	0	178.75	Infinity	Infinity
553	PC 34:6+AcO (LPC pe)		-2.97806	0.0247	8.5	24.275	10.4	24.5	5.81893	8.85301	-15.775	0.350154	-0.45574
554	PS 32:5 (FA 18:3)		-2.97336	0.02485	4567.75	5525.75	4551.5	5529.5	519.889	380.725	-958	0.82663	-0.0826889
555	Lan 22:2 (FA 17:0,FA 17:0,FA 17:0)		-2.96417	0.02515	1352.25	1748.25	1334	1785	67.5888	258.501	-396	0.773488	-0.111547
556	NAPE 44:3 (FA 14:1)		-2.96173	0.02523	0	5.75	0	7.4	0	3.88287	-5.75	0	#NAME?
557	PI 34:3 (FA 18:3)		-2.9584	0.02534	76	100.5	76.5	101.5	11.5181	11.9024	-24.5	0.756219	-0.121352
558	PC 38:6+AcO (FA 20:4)		2.958	0.02535	4460	3429.25	4610	3289	566.155	406.413	1030.75	1.30058	0.114136
559	PS 30:2 (FA 14:0)		2.95282	0.02552	78.05	0	97.55	0	52.8648	0	78.05	Infinity	Infinity
560	PIP 32:4 (PIP)		2.94992	0.02562	114.2	60.45	120	61	35.4379	8.49412	53.75	1.88916	0.27627
561	PI 34:3 (PI,PIP)		2.94636	0.02573	10.25	0	12.9	0	6.95773	0	10.25	Infinity	Infinity
562	PC 32:3+AcO (FA 18:3)		-2.94612	0.02574	594	696	598	709	35.4119	59.5035	-102	0.853448	-0.0688228
563	PI 32:3 (PI,PIP)		2.94512	0.02578	435.75	214.875	444.9	216.3	118.719	91.6733	220.875	2.02792	0.307052
564	PI 36:0 (FA 21:0)		-2.94347	0.02583	3	12.5	0	12.5	6	2.38048	-9.5	0.24	-0.619789
565	PI 38:3 (FA 18:2)		-2.93997	0.02595	219.5	279.75	218.5	288.5	22.1585	34.4807	-60.25	0.784629	-0.105336
566	LPIP2 26:1 (PIP2)		2.93652	0.02607	422.15	244.55	421.75	239.95	87.1765	83.8537	177.6	1.72623	0.237099
567	PA 40:2 (FA 19:1)		2.93531	0.02611	3525.5	0	4350.5	0	2402.13	0	3525.5	Infinity	Infinity
568	PA 40:4 (FA 20:0)		2.92987	0.02629	31	22.5	29.5	23	4.08248	4.12311	8.5	1.37778	0.139179
569	PA 40:2 (FA 21:1)		2.92987	0.02629	8.5	0	10.5	0	5.8023	0	8.5	Infinity	Infinity
570	PI 34:2 (PA,PI,PIP,PIP2)		2.9285	0.02634	41.725	19.6	42.65	17.65	6.32791	13.7213	22.125	2.12883	0.32814
571	PC 38:2+AcO (FA 22:1)		2.92156	0.02658	30	24.75	31	25	2.82843	2.21736	5.25	1.21212	0.0835461
572	PIP2 40:2 (FA 18:1)		2.91376	0.02685	568	210.5	569	209.5	33.6452	243.07	357.5	2.69834	0.431096
573	PI 38:5 (PI,PIP,PIP2)		2.90872	0.02703	434.625	265.65	454	271.35	109.378	39.1837	168.975	1.63608	0.213805
574	LPC 30:4+AcO (LPC pe)		-2.89747	0.02742	0	9.5	0	11.5	0	6.55744	-9.5	0	#NAME?
575	LPIP 26:0 (FA 17:0,FA 17:0,FA 17:0)		2.89738	0.02743	508.25	398.75	502.5	400.5	74.8927	10.2103	109.5	1.27461	0.105377
576	PS 38:3 (FA 22:1)		2.89059	0.02767	16.5	8.25	16.5	10	0.57735	5.67891	8.25	2	0.30103
577	PC 34:3+AcO (FA 16:2)		2.89	0.02769	110.125	52.05	106.95	54.75	39.3505	8.17333	58.075	2.11575	0.325465
578	PI 36:3 (FA 20:2)		2.885	0.02788	97.25	71.75	93.5	74	14.6828	9.84463	25.5	1.3554	0.132068
579	PS 36:2 (FA 16:1)		2.88199	0.02799	154.75	87.375	150.75	87.55	42.8335	18.7459	67.375	1.7711	0.248243
580	PA 36:3 (FA 20:3)		2.87894	0.0281	140	53.5	146	54.5	59.7774	6.13732	86.5	2.61682	0.417774
581	PC 32:0+AcO (FA 20:0)		-2.87897	0.0281	580.25	763.5	580	755	31.4046	123.368	-183.25	0.759987	-0.119194
582	PC 34:5+AcO (FA 14:2)		-2.87627	0.02819	0	8.6	0	10.3	0	5.97997	-8.6	0	#NAME?
583	NAPE 42:1 (FA 20:1)		2.87527	0.02823	20	15.25	20	16	1.1547	3.0957	4.75	1.31148	0.11776
584	PIP 32:1 (FA 17:1)		-2.87301	0.02832	54.575	109.9	54.35	121.6	8.22896	37.6243	-55.325	0.496588	-0.304004
585	PS 30:4 (FA 17:0,FA 17:0,FA 17:0)		2.86376	0.02866	231.25	103.5	230.5	101.5	88.1566	13.7235	127.75	2.2343	0.349141
586	LPIP 30:0 (PIP,PIP2)		2.85881	0.02885	31.925	13.85	33.4	13	10.0772	7.63872	18.075	2.30505	0.362681
587	LPIP 30:4 (PIP,PIP2)		2.8579	0.02888	4.625	0	5.6	0	3.23664	0	4.625	Infinity	Infinity
588	PC 38:2+AcO (FA 21:1)		-2.85176	0.02911	0	11.25	0	13.5	0	7.88987	-11.25	0	#NAME?
589	EE 20:5 (FA 17:0,FA 17:0,FA 17:0)		2.85134	0.02913	709.75	267.25	710.5	258	29.624	308.963	442.5	2.65575	0.424188
590	PA 34:3 (FA 18:3)		2.85091	0.02915	147	65.75	137	64	56.3383	8.65544	81.25	2.23574	0.349422
591	PC 38:6+AcO (FA 18:2)		2.84905	0.02922	3332.75	2444.5	3412.5	2477	578.253	233.296	888.25	1.36337	0.134613
592	PS 34:1 (FA 17:0,FA 17:0,FA 17:0)		2.8412	0.02952	1017.45	763.75	1025	763.5	164.72	68.9946	253.7	1.33218	0.124562
593	PI 36:0 (FA 15:0)		-2.83607	0.02972	6.35	27.175	0	27.05	12.7	7.37445	-20.825	0.233671	-0.631396
594	PA 42:1 (FA 20:1)		-2.83518	0.02975	51.75	80.75	51	84	5.43906	19.721	-29	0.640867	-0.193232
595	PC 36:4+AcO (FA 20:2)		2.83469	0.02977	105.5	82.5	105.5	81.5	11.3871	11.5614	23	1.27879	0.106799
596	LPIP 26:0 (PIP)		2.83295	0.02984	20.775	5.35	18.95	3.15	8.2168	7.14633	15.425	3.88318	0.589187
597	PI 36:3 (PI,PIP,PIP2)		2.83112	0.02991	62.7	30.6	66.05	28.95	18.754	12.7481	32.1	2.04902	0.311546
598	PA 36:2 (FA 20:2)		2.82112	0.03031	39.5	13.75	39	14	18.1384	2.06155	25.75	2.87273	0.458294
599	PIP 32:3 (PIP,PIP2)		2.81422	0.03059	143.05	76.95	137.9	73.9	46.1679	8.67391	66.1	1.859	0.269279
600	PC 36:1+AcO (FA 20:1)		-2.80506	0.03096	34.25	47.5	36	47.5	7.27438	6.02771	-13.25	0.721053	-0.142033
601	PS 34:2 (FA 16:0)		2.7932	0.03144	263.5	151.425	245.25	152.4	78.0147	18.802	112.075	1.74014	0.240583
602	PS 28:2 (FA 17:0,FA 17:0,FA 17:0)		2.7913	0.03152	190	147.25	197	142.5	27.8568	12.7377	42.75	1.29032	0.110698
603	PIP 38:6 (FA 17:0,FA 17:0,FA 17:0)		-2.7913	0.03152	0	14.25	0	17	0	10.2103	-14.25	0	#NAME?
604	PC 36:2+AcO (FA 17:1)		-2.78728	0.03169	604.325	1026.28	580.2	1038.5	204.34	223.414	-421.95	0.588853	-0.229993
605	PA 38:1 (FA 19:1)		-2.78315	0.03186	1795.75	2245.25	1788.5	2155.5	185.629	264.35	-449.5	0.7998	-0.0970188
606	PA 38:3 (FA 18:2,18:2 FA)		2.78178	0.03192	62489.8	49225.2	59827	49896.5	7228.49	6220.75	13264.5	1.26947	0.103621
607	LPIP2 26:0 (FA 17:0,FA 17:0,FA 17:0)		2.77893	0.03204	204.25	165.25	214	160.5	24.878	12.9968	39	1.23601	0.0920206
608	LPI 30:0 (PI,PIP)		2.77621	0.03216	66.925	34.675	60.85	31.95	21.8305	7.95042	32.25	1.93006	0.285572
609	PA 36:5 (FA 20:5)		2.77577	0.03218	368.75	188.5	374.5	188	129.503	9.81495	180.25	1.95623	0.291421
610	PA 40:1 (FA 21:0)		2.77267	0.03231	38.5	25.75	41	24	5.68624	7.22842	12.75	1.49515	0.174683
611	LPIP2 26:1 (PIP2)		2.76163	0.03278	27.675	13.075	24.9	16.55	6.81096	8.08759	14.6	2.11663	0.325646
612	PA 36:5 (FA 17:0,FA 17:0,FA 17:0)		-2.75924	0.03289	68.25	84.25	67	83	9.60469	6.5	-16	0.810089	-0.0914673
613	LPC 30:0+AcO (LPC pe)		-2.75559	0.03305	0	11.5	0	13.5	0	8.34666	-11.5	0	#NAME?
614	PA 40:2 (FA 22:0)		2.75519	0.03306	28.5	16	28	13.5	4.20317	8.04156	12.5	1.78125	0.250725
615	PS 32:2 (PS)		2.75123	0.03324	58.1	30.575	53.9	31.65	15.8046	12.2712	27.525	1.90025	0.27881
616	PIP 30:3 (FA 12:0)		-2.75025	0.03328	13.125	23.05	15.1	23.1	5.54339	4.62205	-9.925	0.569414	-0.244572
617	LPIP2 28:1 (PIP2)		2.74814	0.03337	128.875	23.95	127.15	0	59.4689	47.9	104.925	5.381	0.730863
618	LPI 28:5 (PI,PIP,PIP2)		2.73905	0.03378	141.025	76.775	139.55	70.15	42.0349	20.8327	64.25	1.83686	0.264076
619	PI 38:1 (PI,PIP2)		2.73883	0.03379	212.85	71.625	204.3	72.1	96.4227	36.5793	141.225	2.97173	0.473009
620	NAPE 40:2 (FA 15:0)		-2.73764	0.03384	169.625	222.2	174.65	224.1	22.6847	30.9945	-52.575	0.763389	-0.117254
621	PI 24:4 (PI)		2.73633	0.0339	35.625	19.6	37	18.85	6.25107	9.90522	16.025	1.8176	0.259499
622	NAPE 44:3 (FA 20:0)		2.73278	0.03406	9.75	0	11	0	7.13559	0	9.75	Infinity	Infinity
623	PA 36:2 (PA,PI,PIP,PIP2)		2.72984	0.03419	380.45	146.5	380.3	130.2	158.592	65.0171	233.95	2.59693	0.41446
624	PS 38:3 (FA 20:1)		2.72279	0.03451	40	26.5	37	25.5	7.43864	6.55744	13.5	1.50943	0.178814
625	PA 36:2 (FA 22:1)		2.72262	0.03452	62.75	13	68.5	14.5	35.2172	9.76388	49.75	4.82692	0.68367
626	PS 36:1 (PS)		2.72062	0.03461	372.025	150.25	350.15	103.65	112.232	118.252	221.775	2.47604	0.393758
627	PA 38:2 (FA 20:0)		2.70903	0.03515	32.25	20.5	31.5	21.5	7.67572	4.04145	11.75	1.57317	0.196776
628	PC 38:4+AcO (FA 20:1)		-2.70898	0.03515	28.75	41.25	27.5	39.5	7.27438	5.67891	-12.5	0.69697	-0.156786
629	PS 38:6 (FA 18:2)		2.70854	0.03517	955.25	713	996.5	679	149.129	98.7826	242.25	1.33976	0.127028
630	PI 38:5 (FA 18:2)		-2.70334	0.03542	172	218.75	172.5	213	25.0998	23.796	-46.75	0.786286	-0.10442
631	PA 48:2 (FA 17:0,FA 17:0,FA 17:0)		2.70053	0.03555	317	252	322	250	33.8034	34.2734	65	1.25794	0.0996587
632	NAPE 46:2 (FA 17:1)		-2.68935	0.03608	34.3	53.35	32.65	56.3	5.83495	12.9096	-19.05	0.642924	-0.19184
633	NAPE 42:1 (FA 19:0)		-2.68742	0.03618	25.75	42	25.5	42	4.11299	11.3725	-16.25	0.613095	-0.212472
634	PA 40:1 (FA 20:0)		-2.68336	0.03637	319.25	381	317	381	27.5242	36.8872	-61.75	0.837927	-0.0767941
635	PA 42:0 (PA,PIP,PIP2)		2.68308	0.03639	320.875	139.025	325.35	180.45	98.3762	93.2568	181.85	2.30804	0.363243
636	PS 36:1 (FA 19:0)		2.67974	0.03655	309	234.75	316	239	27.7849	47.947	74.25	1.31629	0.119353
637	PS 40:2 (PS)		2.67915	0.03658	77.525	35.9	81.4	41.85	21.4397	22.4919	41.625	2.15947	0.334347
638	PIP 28:6 (PIP)		2.67867	0.0366	22.925	8.175	26.7	7.3	9.90063	4.82312	14.75	2.80428	0.447822
639	PI 38:4 (PI,PIP,PIP2)		2.67591	0.03674	93.425	37.3	98.15	34.75	39.1512	15.0614	56.125	2.50469	0.398754
640	PI 38:4 (PI,PIP,PIP2)		2.67118	0.03697	64.625	8.55	62.25	6.55	40.6771	10.3989	56.075	7.55848	0.878434
641	PC 36:1+AcO (FA 22:0)		2.66846	0.0371	27	16.25	25.5	16	7.34847	3.30404	10.75	1.66154	0.22051
642	PIP 32:1 (FA 16:1)		2.66474	0.03729	19.9	7.775	22.6	7.15	7.88374	4.5456	12.125	2.55949	0.408153
643	PC 34:2+AcO (FA 17:0,FA 17:0,FA 17:0)		-2.65113	0.03797	1081.9	1297.62	1108.85	1276	85.7011	138.348	-215.725	0.833754	-0.0789621
644	PC 34:5+AcO (FA 16:2)		2.65034	0.03801	46.975	29.625	45.1	28.7	10.6004	7.68435	17.35	1.58565	0.200208
645	PS 38:2 (FA 19:1)		-2.64362	0.03835	179.5	236.75	180	235	35.8748	24.2676	-57.25	0.758184	-0.120226
646	PC 36:2+AcO (FA 22:1)		2.63794	0.03865	44	30.75	43.5	30.5	3.74166	9.32291	13.25	1.43089	0.155608
647	PS 32:1 (FA 16:1)		2.63595	0.03875	65.9	42.225	69.25	42.4	17.4239	4.36835	23.675	1.56069	0.193316
648	PI 38:4 (PI,PIP,PIP2)		2.63016	0.03905	454.9	157.1	444.45	157.9	209.916	84.9423	297.8	2.89561	0.46174
649	PC 38:1+AcO (FA 19:0)		-2.62728	0.0392	36.75	53.5	37.5	55	11.5289	5.44671	-16.75	0.686916	-0.163096
650	PI 34:1 (FA 19:1)		-2.62263	0.03945	140.5	171.75	135	174.5	18.6994	14.7733	-31.25	0.818049	-0.0872204
651	PI 38:1 (PI,PIP2)		2.62266	0.03945	21.6	11.775	20.55	11.15	4.69113	5.84202	9.825	1.83439	0.263493
652	PI 34:3 (PI,PIP)		2.62215	0.03947	19.175	8.625	19	10.75	5.43346	5.93542	10.55	2.22319	0.346976
653	LPIP 30:1 (PIP)		2.60704	0.04028	48.525	24.475	49.15	22.45	15.36	10.2213	24.05	1.98264	0.297243
654	PI 36:4 (FA 17:0,FA 17:0,FA 17:0)		2.60297	0.0405	175	130.25	165.5	127.5	31.0161	14.8408	44.75	1.34357	0.12826
655	PS 36:5 (FA 18:2)		2.6025	0.04053	454	344.75	427	342.5	78.3624	30.1372	109.25	1.3169	0.119552
656	PI 38:3 (FA 17:0,FA 17:0,FA 17:0)		2.59573	0.0409	97	75	99.5	80	10.9848	12.9099	22	1.29333	0.11171
657	PS 30:1 (FA 17:0,FA 17:0,FA 17:0)		-2.59494	0.04094	3241.75	3821.25	3307	3901.5	249.83	370.231	-579.5	0.848348	-0.0714259
658	PA 38:2 (FA 18:0)		2.58868	0.04129	312	259.75	315	255	12.1929	38.4827	52.25	1.20115	0.079599
659	NAPE 46:2 (FA 18:1)		2.58473	0.0415	228	179.25	223.5	176	27.556	25.7601	48.75	1.27197	0.104476
660	PS 36:4 (PS)		2.58437	0.04153	225.8	99.05	207.3	88	85.0836	48.8097	126.75	2.27966	0.357869
661	PS 36:3 (PS)		2.58083	0.04172	283.225	121.6	265.9	139.8	91.5736	85.4514	161.625	2.32915	0.367198
662	PC 36:0+AcO (FA 16:0)		2.58033	0.04175	204.75	157.775	207.3	163.35	29.5591	21.2591	46.975	1.29773	0.113186
663	PS 38:1 (FA 19:1)		-2.57789	0.04189	287.5	353	286.5	341.5	20.2402	46.6119	-65.5	0.814448	-0.0891369
664	PC 38:3+AcO (LPC pe)		-2.57127	0.04226	34.95	53.6	32.85	52.85	10.1425	10.3714	-18.65	0.652052	-0.185718
665	PS 30:3 (FA 17:0,FA 17:0,FA 17:0)		2.56768	0.04247	407.75	244	399.5	243.5	125.426	23.1661	163.75	1.67111	0.223004
666	PA 40:5 (FA 17:0,FA 17:0,FA 17:0)		2.56727	0.04249	16953.5	12916.5	16124	12603.5	2795.92	1440.02	4037	1.31255	0.118115
667	PC 28:2+AcO (FA 14:2)		2.5635	0.04271	11.45	1	13.95	0	7.9038	2	10.45	11.45	1.05881
668	PC 36:4+AcO (FA 18:2)		2.55192	0.04338	10981.5	8971.5	10776	8930	1451.68	611.672	2010	1.22404	0.0877966
669	NAPE 44:2 (FA 16:1)		2.55108	0.04343	18	12	18	10.9	0.883176	4.62025	6	1.5	0.176091
670	PA 42:3 (FA 17:0,FA 17:0,FA 17:0)		2.55082	0.04344	296	249.25	301.5	244	26.0896	25.7472	46.75	1.18756	0.0746565
671	NAPE 40:1 (FA 15:0)		-2.54555	0.04375	79.65	108.075	75.8	107.95	14.5202	16.9685	-28.425	0.736988	-0.132539
672	PA 44:0 (FA 17:0,FA 17:0,FA 17:0)		-2.54071	0.04404	770.25	880.5	778.5	852.5	33.8169	79.9271	-110.25	0.874787	-0.0580977
673	PI 38:3 (FA 20:2)		2.53841	0.04418	48.75	31	49	32.5	12.4466	6.37704	17.75	1.57258	0.196613
674	PI 26:6 (PI,PIP)		2.53409	0.04443	149.925	78.575	151.45	77.4	51.0056	23.864	71.35	1.90805	0.28059
675	PC 38:0+AcO (LPC pe)		2.53205	0.04456	54.1	30.85	55.95	30.6	14.6048	11.1336	23.25	1.75365	0.243942
676	PA 34:3 (FA 16:0)		2.53033	0.04466	1578.97	1133.97	1549.05	1147.1	218.989	275.245	445	1.39242	0.143772
677	PC 36:4+AcO (FA 16:0)		2.52874	0.04476	261.8	183.45	246.1	181.6	54.4702	29.5461	78.35	1.42709	0.154452
678	PA 36:0 (PA,PI,PIP,PIP2)		2.5224	0.04514	73.15	43.9	73.8	45.35	20.9505	9.94753	29.25	1.66629	0.22175
679	PI 38:4 (FA 20:2)		2.51689	0.04548	97	74.5	96.5	75	15.5563	8.81287	22.5	1.30201	0.114615
680	PA 38:1 (FA 18:0,18:0 FA)		-2.51585	0.04554	3708.75	4489.25	3726	4466.5	373.344	495.575	-780.5	0.82614	-0.0829462
681	PC 32:2+AcO (FA 12:0)		2.51197	0.04578	16.55	5.4	16.9	5.4	6.31902	6.23538	11.15	3.06481	0.486404
682	LPIP2 26:2 (PIP2)		2.50837	0.046	210.075	104.7	200.25	115.85	32.5026	77.4771	105.375	2.00645	0.302428
683	PA 42:3 (PA,PI,PIP,PIP2)		2.50762	0.04605	119.725	49.75	112.25	58.1	46.7537	30.4767	69.975	2.40653	0.381392
684	PC 38:5+AcO (FA 20:4)		2.50771	0.04605	4845.5	3723.75	4609	3695	856.265	259.219	1121.75	1.30124	0.114358
685	PC 38:0+AcO (FA 16:0)		-2.5031	0.04633	53.2	151.95	46.25	153.15	62.4697	48.1984	-98.75	0.350115	-0.455789
686	PS 38:6 (FA 20:3)		2.49615	0.04677	76.5	63	79.5	65.5	7.76745	7.52773	13.5	1.21429	0.0843209
687	PC 34:0+AcO (LPC pe)		2.49598	0.04678	27.225	15.8	27.75	15.7	8.01847	4.41739	11.425	1.7231	0.236311
688	PI 36:1 (FA 22:1)		2.49535	0.04682	24.5	16.75	23.5	17.5	3.10913	5.37742	7.75	1.46269	0.165151
689	PS 42:3 (PS)		2.48302	0.04761	70.225	22.925	62.55	18.55	26.4525	27.4187	47.3	3.06325	0.486182
690	PIP 28:5 (PIP,PIP2)		2.48006	0.0478	188.9	62.85	177.35	66.2	83.3916	58.1271	126.05	3.00557	0.477927
691	PC 38:1+AcO (FA 18:1)		-2.47989	0.04781	470.75	548.75	476.5	543.5	44.5225	44.44	-78	0.857859	-0.0665842
692	PC 30:1+AcO (LPC pe)		2.47357	0.04822	14.15	6.575	14.65	6.05	1.62993	5.90388	7.575	2.15209	0.332861
693	PA 44:0 (FA 22:0)		2.47005	0.04845	41.25	27.25	42	26.5	6.23832	9.46485	14	1.51376	0.180057
694	PC 38:6+AcO (FA 17:0,FA 17:0,FA 17:0)		-2.46913	0.04852	60.75	72.5	58.5	72.5	8.30161	4.65475	-11.75	0.837931	-0.0767917
695	NAPE 38:0 (FA 14:0)		2.46681	0.04867	234.2	198.5	237.85	195.4	15.6816	24.3282	35.7	1.17985	0.0718264
696	PC 40:5+AcO (FA 20:1)		2.46489	0.04879	40	26.75	40.5	29	8.83176	6.13052	13.25	1.49533	0.174736
697	PIP3 34:1 (FA 19:1)		-2.4646	0.04881	41.25	65.5	43	59.5	4.19325	19.2267	-24.25	0.629771	-0.200817
698	PIP 32:5 (PIP,PIP2)		2.46473	0.04881	80.925	25.475	79	29.65	41.0262	18.4765	55.45	3.17664	0.501969
699	PS 34:3 (FA 20:3)		2.45884	0.0492	782.25	578.75	770	568	150.121	69.7298	203.5	1.35162	0.130855
700	PC 34:0+AcO (FA 19:0)		2.44757	0.04995	1101.75	835.75	1154	876.5	159.042	148.156	266	1.31828	0.120007

## Sheet: daf-2(e1370) vs WT posmode
	LipidView Assignments (putative)		t value	P value	Mean1	Mean2	Median1	Median2	Sigma1	Sigma2	Delta	Fold Change	Log Fold Change
1	NAPE 40:0+NH4 (-FA 15:0 (NH4))		18.2273	1.7562e-06	305.25	113.25	306	110.5	15.3921	14.3846	192	2.69536	0.430617
2	NAPE 42:1+NH4 (-FA 16:1 (NH4))		15.4664	4.6208e-06	147.25	38	149	39.5	12.4466	6.68331	109.25	3.875	0.588272
3	NAPE 46:1+NH4 (-FA 18:1 (NH4))		14.8348	5.9013e-06	164.5	52.5	168	49.5	12.897	7.85281	112	3.13333	0.496007
4	NAPE 44:2+NH4 (-FA 16:2 (NH4))		13.4709	1.0371e-05	12.75	0	13.5	0	1.89297	0	12.75	Infinity	Infinity
5	NAPE 42:1+NH4 (-FA 14:1 (NH4))		11.9774	2.053e-05	15.75	0	16.5	0	2.62996	0	15.75	Infinity	Infinity
6	NAPE 44:4+NH4 (-FA 20:4 (NH4))		11.5002	2.597e-05	12.75	0	13	0	2.21736	0	12.75	Infinity	Infinity
7	NAPE 40:0+NH4 (-FA 14:0 (NH4))		11.2851	2.8957e-05	89	30	85.5	31.5	8.75595	5.71548	59	2.96667	0.472269
8	SM 38:1;4 (SM)		-11.1506	3.1029e-05	557.35	1064.88	554.7	1048.45	17.9721	89.2396	-507.525	0.523395	-0.281171
9	NAPE 42:1+NH4 (-FA 18:1 (NH4))		10.7974	3.7338e-05	154	53	152	54.5	18.4029	3.3665	101	2.90566	0.463245
10	NAPE 44:1+NH4 (-FA 16:1 (NH4))		10.3965	4.6381e-05	48	13	46.5	12.5	5.71548	3.55903	35	3.69231	0.567298
11	NAPE 42:2+NH4 (-FA 16:1 (NH4))		10.3494	4.7603e-05	52.5	24	52.5	23.5	2.88675	4.69042	28.5	2.1875	0.339948
12	NAPE 46:2+NH4 (-FA 17:1 (NH4))		10.2419	5.0532e-05	32.75	13.25	33	13.5	2.62996	2.75379	19.5	2.4717	0.392995
13	NAPE 42:2+NH4 (-FA 17:2 (NH4))		9.93032	6.0275e-05	130.5	62	128.5	63	7.59386	11.5181	68.5	2.10484	0.323219
14	NAPE 42:0+NH4 (-FA 17:0 (NH4))		9.59731	7.3182e-05	246.25	104.5	242.5	98.5	14.477	25.7488	141.75	2.35646	0.37226
15	NAPE 44:0+NH4 (-FA 16:0 (NH4))		9.18796	9.368e-05	54.25	26.75	55	26	3.77492	4.64579	27.5	2.02804	0.307076
16	NAPE 44:0+NH4 (-FA 17:0 (NH4))		8.74458	0.00012	185.75	90.5	185	91.5	15.9034	14.8885	95.25	2.05249	0.31228
17	NAPE 42:1+NH4 (-FA 17:1 (NH4))		8.69349	0.00013	826.5	420	809	434	84.386	40.3072	406.5	1.96786	0.293994
18	NAPE 42:1+NH4 (-FA 15:1 (NH4))		7.88461	0.00022	56.25	25.25	55	25	7.13559	3.30404	31	2.22772	0.347861
19	NAPE 42:0+NH4 (-FA 16:0 (NH4))		7.8187	0.00023	157	67	155	71.5	18.9385	13.0894	90	2.34328	0.369825
20	NAPE 44:1+NH4 (-FA 18:1 (NH4))		7.73878	0.00024	409.75	148.75	395	148.5	49.9491	45.3312	261	2.75462	0.440062
21	SM 40:1;4 (SM)		-7.60325	0.00027	478.325	912.725	489.75	894.8	39.6443	107.169	-434.4	0.524063	-0.280617
22	NAPE 40:0+NH4 (-FA 17:0 (NH4))		7.43169	0.00031	41.75	22	43	22.5	3.20156	4.24264	19.75	1.89773	0.278234
23	NAPE 44:0+NH4 (-FA 18:0 (NH4))		7.4141	0.00031	110.5	59	108	56	11.2694	8.12404	51.5	1.87288	0.27251
24	NAPE 44:2+NH4 (-FA 18:1 (NH4))		7.03517	0.00041	151.5	89.5	151	88.5	13.3041	11.5614	62	1.69274	0.22859
25	NAPE 44:2+NH4 (-FA 17:2 (NH4))		6.87212	0.00047	109.25	53.5	106.5	54	15.0859	5.97216	55.75	2.04206	0.310068
26	NAPE 46:3+NH4 (-FA 20:3 (NH4))		6.80754	0.00049	23.5	11.75	23	11	2.64575	2.21736	11.75	2	0.30103
27	NAPE 42:0+NH4 (-FA 15:0 (NH4))		6.79234	0.0005	227.25	99.25	220.5	95.5	23.9078	29.1362	128	2.28967	0.359773
28	NAPE 44:1+NH4 (-FA 17:1 (NH4))		6.32988	0.00073	550	273	539	250	44.2945	75.4851	277	2.01465	0.3042
29	NAPE 42:2+NH4 (-FA 16:2 (NH4))		6.29358	0.00075	29	3.5	27.5	0	4.08248	7	25.5	8.28571	0.91833
30	NAPE 40:2+NH4 (-FA 17:1 (NH4))		6.20318	0.00081	13.25	0	12	0	4.272	0	13.25	Infinity	Infinity
31	NAPE 46:1+NH4 (-FA 19:1 (NH4))		6.16059	0.00084	166.25	95.75	166	92	17.6895	14.523	70.5	1.73629	0.239623
32	NAPE 42:2+NH4 (-FA 17:1 (NH4))		5.97917	0.00098	60.5	26.25	61.5	22	5.8023	9.87843	34.25	2.30476	0.362626
33	NAPE 44:3+NH4 (-FA 18:3 (NH4))		5.75781	0.0012	46.75	32	46.5	32.5	4.92443	1.41421	14.75	1.46094	0.164632
34	NAPE 40:0+NH4 (-FA 16:0 (NH4))		5.57637	0.00141	75.5	35.75	70.5	36	14.2009	1.25831	39.75	2.11189	0.324671
35	NAPE 46:1+NH4 (-FA 17:1 (NH4))		5.44381	0.0016	62.5	35.75	62.5	38.5	4.93288	8.5	26.75	1.74825	0.242604
36	PC 36:0 (PC)		-5.39394	0.00167	157.075	364.95	161.2	356.15	41.3097	65.0723	-207.875	0.430401	-0.366126
37	NAPE 44:0+NH4 (-FA 19:0 (NH4))		5.29059	0.00185	25.25	17.5	26	17	1.5	2.51661	7.75	1.44286	0.159223
38	NAPE 40:2+NH4 (-FA 14:1 (NH4))		5.23988	0.00194	14.25	0	12.5	0	5.43906	0	14.25	Infinity	Infinity
39	NAPE 44:1+NH4 (-FA 19:1 (NH4))		5.23124	0.00195	214.75	121.25	208	122.5	23.3577	27.0601	93.5	1.77113	0.248251
40	PC 38:0 (PC)		-5.1603	0.00209	123.45	243.55	119.05	243.85	44.2293	14.5071	-120.1	0.506877	-0.295097
41	NAPE 46:2+NH4 (-FA 20:2 (NH4))		5.13822	0.00214	21	5.25	21	5	0.816497	6.07591	15.75	4	0.60206
42	NAPE 46:0+NH4 (-FA 18:0 (NH4))		4.797	0.00301	35.75	19.75	35	20.5	6.39661	1.89297	16	1.81013	0.257709
43	NAPE 44:2+NH4 (-FA 17:1 (NH4))		4.79028	0.00303	161.5	97.5	157	91.5	20.8247	16.7432	64	1.65641	0.219168
44	NAPE 42:2+NH4 (-FA 15:1 (NH4))		4.41741	0.00448	22.25	12.75	22	11	0.5	4.272	9.5	1.7451	0.24182
45	SM 36:0;4 (SM)		-4.3533	0.00481	378.55	513.25	379.35	513	39.2293	47.8614	-134.7	0.737555	-0.132206
46	NAPE 46:2+NH4 (-FA 19:1 (NH4))		4.33583	0.0049	58.5	38.25	59	41	7.54983	5.5	20.25	1.52941	0.184524
47	NAPE 44:2+NH4 (-FA 16:1 (NH4))		4.14537	0.00604	24.5	15.25	24.5	14.5	2.88675	3.40343	9.25	1.60656	0.205896
48	NAPE 44:3+NH4 (-FA 18:1 (NH4))		4.14286	0.00606	20	12.75	19.5	13.5	2.94392	1.89297	7.25	1.56863	0.19552
49	NAPE 46:1+NH4 (-FA 20:1 (NH4))		3.99881	0.00713	18.5	5.25	19	5	2.64575	6.07591	13.25	3.52381	0.547012
50	NAPE 42:1+NH4 (-FA 15:0 (NH4))		3.98429	0.00725	81.25	47	78	44.5	16.0909	6.0553	34.25	1.72872	0.237726
51	NAPE 46:0+NH4 (-FA 17:0 (NH4))		3.9598	0.00745	19.75	12.75	18.5	13	2.87228	2.06155	7	1.54902	0.190057
52	NAPE 46:2+NH4 (-FA 18:2 (NH4))		3.90844	0.00791	82.5	48	87.5	50.5	14.2009	10.4881	34.5	1.71875	0.235213
53	NAPE 42:1+NH4 (-FA 19:1 (NH4))		3.88914	0.00808	32.25	18.25	30.5	18	6.84957	2.21736	14	1.76712	0.247267
54	NAPE 42:1+NH4 (-FA 17:0 (NH4))		3.76937	0.0093	32.25	17.5	34	17	7.41058	2.51661	14.75	1.84286	0.265492
55	NAPE 44:0+NH4 (-FA 15:0 (NH4))		3.76413	0.00935	21.75	14.75	21	14	2.98608	2.21736	7	1.47458	0.168667
56	NAPE 46:4+NH4 (-FA 20:4 (NH4))		3.70679	0.01001	27.75	16.25	28.5	16.5	4.64579	4.11299	11.5	1.70769	0.23241
57	NAPE 46:2+NH4 (-FA 18:1 (NH4))		3.6988	0.0101	74.75	51	77.5	51.5	11.0868	6.48074	23.75	1.46569	0.166041
58	NAPE 42:0+NH4 (-FA 14:0 (NH4))		3.69702	0.01012	26.75	14.5	27.5	16	4.64579	4.72582	12.25	1.84483	0.265956
59	PC 36:0 (LPC)		-3.65079	0.0107	12.65	38.5	9.85	38.1	13.1404	5.27952	-25.85	0.328571	-0.48337
60	PC 32:2 (PC)		3.5512	0.01205	211.825	165.15	201.75	165.6	24.7516	8.85193	46.675	1.28262	0.108099
61	NAPE 42:2+NH4 (-FA 15:0 (NH4))		3.48743	0.01302	25.75	18.25	26.5	19	1.89297	3.86221	7.5	1.41096	0.149514
62	NAPE 46:3+NH4 (-FA 17:1 (NH4))		3.4498	0.01364	24.5	15	25.5	15.5	4.04145	3.74166	9.5	1.63333	0.213075
63	PE 36:0 (-PE)		-3.41982	0.01415	33.25	40	32	40.5	3.30404	2.16025	-6.75	0.83125	-0.0802683
64	PC 38:3 (LPC)		-3.35086	0.0154	14.25	22.7	14.05	21.65	2.86182	4.15291	-8.45	0.627753	-0.202211
65	NAPE 44:1+NH4 (-FA 17:0 (NH4))		3.25528	0.01735	69	45.25	72	47.5	6.733	12.9454	23.75	1.52486	0.183231
66	SM 38:3;2 (SM)		3.23877	0.01771	387.4	238.65	411.1	233.35	89.3379	21.3595	148.75	1.6233	0.210398
67	NAPE 42:2+NH4 (-FA 18:2 (NH4))		3.215	0.01825	80.5	38	74	39	24.4063	10.1653	42.5	2.11842	0.326012
68	SM 38:4;2 (SM)		3.20985	0.01837	122.8	93.575	123.95	90.6	13.5787	12.133	29.225	1.31232	0.118039
69	NAPE 44:2+NH4 (-FA 18:2 (NH4))		3.20376	0.01851	223.75	152	218	146.5	15.756	41.9285	71.75	1.47204	0.167919
70	NAPE 44:3+NH4 (-FA 17:2 (NH4))		3.17406	0.01922	34.25	23	35.5	23.5	5.90903	3.91578	11.25	1.48913	0.172933
71	NAPE 46:3+NH4 (-FA 18:3 (NH4))		3.13762	0.02013	21.75	15.25	21.5	14	2.5	3.30404	6.5	1.42623	0.154189
72	PC 36:3 (PC)		3.1149	0.02072	1852.17	1260.33	1882.1	1317.15	337.56	174.535	591.85	1.4696	0.167199
73	NAPE 44:2+NH4 (-FA 19:2 (NH4))		3.09763	0.02118	41.5	24	41	24	10.247	4.76095	17.5	1.72917	0.237837
74	NAPE 44:3+NH4 (-FA 20:3 (NH4))		3	0.02401	7.5	0	10	0	5	0	7.5	Infinity	Infinity
75	NAPE 38:2+NH4 (-FA 17:2 (NH4))		-3	0.02401	0	8.25	0	11	0	5.5	-8.25	0
76	NAPE 36:1+NH4 (-NAPE (18:0 NH4))		-2.99501	0.02416	3	15.25	0	14	6	5.56028	-12.25	0.196721	-0.706149
77	NAPE 40:2+NH4 (-FA 15:2 (NH4))		2.98835	0.02437	8	0	10.5	0	5.35413	0	8	Infinity	Infinity
78	NAPE 40:2+NH4 (-FA 16:2 (NH4))		2.98759	0.0244	7.75	0	10	0	5.18813	0	7.75	Infinity	Infinity
79	PE 42:5 (-PE)		-2.96748	0.02504	0	8.25	0	10.5	0	5.56028	-8.25	0
80	NAPE 46:1+NH4 (-FA 17:0 (NH4))		2.94805	0.02568	11.25	0	14	0	7.63217	0	11.25	Infinity	Infinity
81	NAPE 44:2+NH4 (-FA 16:0 (NH4))		2.94347	0.02583	9.5	0	12	0	6.45497	0	9.5	Infinity	Infinity
82	NAPE 40:0+NH4 (-FA 13:0 (NH4))		2.92987	0.02629	8.5	0	10.5	0	5.8023	0	8.5	Infinity	Infinity
83	NAPE 44:1+NH4 (-FA 15:1 (NH4))		2.92987	0.02629	8.5	0	10.5	0	5.8023	0	8.5	Infinity	Infinity
84	GD1 32:3;2 (LCB 18:0;2-2H2O)		2.91999	0.02663	9	0	11	0	6.16441	0	9	Infinity	Infinity
85	NAPE 40:2+NH4 (-FA 18:2 (NH4))		2.87292	0.02832	10.25	0	12.5	0	7.13559	0	10.25	Infinity	Infinity
86	NAPE 46:2+NH4 (-FA 19:2 (NH4))		2.80637	0.0309	36.75	23.75	34.5	25	7.04154	6.0208	13	1.54737	0.189594
87	NAPE 44:2+NH4 (-FA 19:1 (NH4))		2.79977	0.03117	20.25	13.5	20	14	4.03113	2.64575	6.75	1.5	0.176091
88	NAPE 42:0+NH4 (-FA 18:0 (NH4))		2.78404	0.03183	43.5	31.75	41.5	33	5.06623	6.75154	11.75	1.37008	0.136746
89	PC 36:3 (LPC)		2.68936	0.03608	181.575	143.725	185.35	146.1	26.9548	8.10817	37.85	1.26335	0.101524
90	NAPE 44:1+NH4 (-FA 16:0 (NH4))		2.60076	0.04062	32.25	24	31	22	3.20156	5.47723	8.25	1.34375	0.128318
91	PC 36:4 (LPC)		2.54981	0.0435	170.525	131.225	172.55	132.05	20.4511	23.0647	39.3	1.29949	0.113771
92	PC 34:3 (PC)		2.54457	0.04381	427.525	324.75	402.15	319.9	74.2033	31.9259	102.775	1.31647	0.119412
93	NAPE 46:4+NH4 (-FA 17:1 (NH4))		2.53995	0.04408	20.75	14	21	15	4.57347	2.70801	6.75	1.48214	0.17089
94	NAPE 42:1+NH4 (-FA 14:0 (NH4))		2.4947	0.04686	19.5	13.75	18.5	14	4.04145	2.21736	5.75	1.41818	0.151732
95	PE 34:0 (-PE)		-2.47012	0.04845	77	101.75	78	95	6.63325	18.9099	-24.75	0.756757	-0.121044

## Sheet: daf-1(m40) vs WT TAG
	LipidView Assignments (putative)		t value	P value	Mean1	Mean2	Median1	Median2	Sigma1	Sigma2	Delta	Fold Change	Log Fold Change
1	TAG 48:3+NH4 (FA 14:2)		14.3333	7.2176e-06	10.75	0	10	0	1.5	0	10.75	Infinity	Infinity
2	TAG 52:11+NH4 (TAG 34:2)		10.6453	4.0505e-05	333.825	218.4	335	221.9	12.3094	17.8535	115.425	1.5285	0.184266
3	TAG 48:9+NH4 (TAG 33:2)		8.99275	0.00011	40.35	27.475	40.25	28.1	1.19024	2.60432	12.875	1.46861	0.166906
4	TAG 50:9+NH4 (TAG 33:1)		8.61423	0.00013	83.825	45.05	85.7	45.6	5.22263	7.3328	38.775	1.86071	0.269679
5	TAG 50:10+NH4 (TAG 32:1)		8.05626	0.0002	169.275	98.15	165.9	98.65	16.3913	6.56481	71.125	1.72466	0.236703
6	TAG 48:9+NH4 (TAG 30:1)		7.64968	0.00026	86.2	41.85	85.45	41	9.71151	6.33535	44.35	2.05974	0.313812
7	TAG 48:3+NH4 (FA 17:1)		7.50985	0.00029	69.175	43.475	67.75	44.05	5.75811	3.69989	25.7	1.59114	0.20171
8	TAG 50:9+NH4 (TAG 34:2)		7.50202	0.00029	408.225	196.275	407	185.3	14.3137	54.6618	211.95	2.07986	0.318035
9	TAG 44:7+NH4 (TAG 29:0)		7	0.00042	9.1	0	7.8	0	2.6	0	9.1	Infinity	Infinity
10	TAG 50:9+NH4 (TAG 32:1)		6.96988	0.00043	714.575	396.75	710.15	392.2	43.7671	80.0112	317.825	1.80107	0.255531
11	TAG 46:7+NH4 (TAG 30:0)		6.90157	0.00046	73.825	39.95	76.15	39.85	8.90033	4.14126	33.875	1.84793	0.266687
12	TAG 48:3+NH4 (FA 13:1)		6.79902	0.0005	35.95	15.2	35.95	16.3	4.34396	4.28797	20.75	2.36513	0.373855
13	TAG 52:3+NH4 (FA 18:1)		6.67805	0.00055	403.325	238.3	405.7	248.2	32.5492	37.1913	165.025	1.69251	0.228531
14	TAG 52:10+NH4 (TAG 34:2)		6.48444	0.00064	1182.15	897.5	1202.6	904.35	72.1242	50.0602	284.65	1.31716	0.119638
15	TAG 48:1+NH4 (FA 15:0)		6.44284	0.00066	231.75	134.95	225.25	137.5	20.2271	22.2215	96.8	1.7173	0.234847
16	TAG 56:10+NH4 (TAG 36:2)		6.16029	0.00084	271.125	160.825	264.75	165.05	16.5321	31.7655	110.3	1.68584	0.226816
17	TAG 50:8+NH4 (TAG 34:1)		6.10725	0.00088	345	206.4	340.95	207.05	43.9253	11.4324	138.6	1.67151	0.223109
18	TAG 50:2+NH4 (FA 15:0)		6.06146	0.00091	371.225	201.95	381.75	202.85	50.686	23.4621	169.275	1.8382	0.264393
19	TAG 50:2+NH4 (FA 18:1)		6.04898	0.00092	263.25	184.025	265.9	183.8	18.5427	18.502	79.225	1.43051	0.155492
20	TAG 50:3+NH4 (FA 17:1)		6.04104	0.00093	379.2	215.1	380.9	213.9	53.6481	8.57049	164.1	1.7629	0.246228
21	TAG 52:3+NH4 (FA 17:1)		6.01852	0.00095	905.275	580.825	895	607.8	57.3243	91.3152	324.45	1.5586	0.192735
22	TAG 50:4+NH4 (FA 13:1)		5.95524	0.001	11.625	1.5	11.75	0	1.60078	3	10.125	7.75	0.889302
23	TAG 50:1+NH4 (FA 18:1)		5.7865	0.00117	161.975	91.2	164.7	88.5	21.986	10.7244	70.775	1.77604	0.249453
24	TAG 48:3+NH4 (FA 14:1)		5.67055	0.00129	71.075	42.475	70	41.25	7.53984	6.70093	28.6	1.67334	0.223583
25	TAG 54:3+NH4 (FA 18:3)		5.53233	0.00147	26.925	16.85	27.4	16.7	2.95	2.1362	10.075	1.59792	0.203556
26	TAG 50:3+NH4 (FA 17:2)		5.44707	0.00159	114.725	81.475	113.55	83.65	3.51509	11.6914	33.25	1.4081	0.148634
27	TAG 48:2+NH4 (FA 16:1)		5.33972	0.00176	95.95	43.1	97.55	45.8	18.3889	7.32757	52.85	2.22622	0.347568
28	TAG 52:9+NH4 (TAG 34:1)		5.15749	0.0021	852.75	543.575	886.5	526.3	77.0901	91.8236	309.175	1.56878	0.195562
29	TAG 50:8+NH4 (TAG 32:0)		5.11902	0.00218	273.575	160.8	270.45	160.25	39.7958	18.9126	112.775	1.70134	0.23079
30	TAG 48:2+NH4 (FA 14:1)		5.02868	0.00238	49.025	25.9	47.75	26.15	6.33055	6.67183	23.125	1.89286	0.277118
31	TAG 50:4+NH4 (FA 17:2)		4.99393	0.00247	80.2	45.275	81.75	46.05	11.0058	8.63187	34.925	1.7714	0.248316
32	TAG 54:11+NH4 (TAG 35:2)		4.99418	0.00247	382.05	284.225	376.05	279.7	27.1645	28.2279	97.825	1.34418	0.128458
33	TAG 48:9+NH4 (TAG 33:1)		4.91051	0.00268	23.15	14.025	22.85	15.25	1.8735	3.20975	9.125	1.65062	0.217648
34	TAG 52:11+NH4 (TAG 35:2)		4.88877	0.00274	40.05	24.475	39.55	23.9	3.17543	5.52411	15.575	1.63636	0.21388
35	TAG 50:2+NH4 (FA 19:1)		4.87179	0.00279	65.275	44.075	66.25	44.7	5.10645	7.04764	21.2	1.481	0.170555
36	TAG 52:8+NH4 (TAG 34:1)		4.84803	0.00286	284.125	168.375	279.95	174.25	41.6169	23.4143	115.75	1.68745	0.227232
37	TAG 48:10+NH4 (TAG 33:2)		4.81246	0.00296	21.55	10.45	22.75	10.5	4.08779	2.13776	11.1	2.0622	0.314331
38	TAG 54:10+NH4 (TAG 35:2)		4.8143	0.00296	458.95	245.925	449.4	259.4	39.8867	78.9984	213.025	1.86622	0.270963
39	TAG 48:9+NH4 (TAG 32:1)		4.76976	0.0031	58.375	28.075	54.55	28.75	11.2447	5.91404	30.3	2.07925	0.317907
40	TAG 48:2+NH4 (FA 15:0)		4.72902	0.00323	146.425	95.05	140.8	96.7	18.9017	10.7149	51.375	1.5405	0.187663
41	TAG 52:9+NH4 (TAG 33:1)		4.699	0.00333	270.2	195.3	278.1	199	23.1802	21.8852	74.9	1.38351	0.140983
42	TAG 52:9+NH4 (TAG 36:2)		4.65923	0.00347	277.75	186.5	272.35	186.6	19.9142	33.7295	91.25	1.48928	0.172975
43	TAG 52:1+NH4 (FA 16:0)		4.61018	0.00365	72.85	54.65	69.75	54.9	7.65267	1.94336	18.2	1.33303	0.124839
44	TAG 52:8+NH4 (TAG 34:0)		4.52139	0.00401	179.675	128.05	182.4	130.65	20.7973	9.43133	51.625	1.40316	0.147108
45	TAG 48:2+NH4 (FA 15:1)		4.45732	0.0043	59.675	36.2	58.65	36.3	3.6664	9.87455	23.475	1.64848	0.217084
46	TAG 50:8+NH4 (TAG 31:0)		4.45639	0.0043	85.6	49.825	81.4	46.25	12.2708	10.3542	35.775	1.71801	0.235026
47	TAG 48:1+NH4 (FA 17:0)		4.43007	0.00442	81.1	40.35	79.7	36.95	5.32729	17.6088	40.75	2.00991	0.303177
48	TAG 48:1+NH4 (FA 18:1)		4.40037	0.00457	77.775	36.675	72.3	38.95	15.1496	10.929	41.1	2.12065	0.32647
49	TAG 46:1+NH4 (FA 14:0)		4.39568	0.00459	63.125	45.825	63.15	47.1	5.73433	5.3922	17.3	1.37752	0.139099
50	TAG 52:2+NH4 (FA 19:1)		4.32779	0.00494	192.975	134.15	195.35	130.75	21.8033	16.2367	58.825	1.4385	0.15791
51	TAG 46:2+NH4 (FA 14:1)		4.32616	0.00495	38.425	16.275	40.5	17.5	8.86881	5.11884	22.15	2.36098	0.373093
52	DAG 38:7+NH4 (FA 20:5)		4.30555	0.00506	21.925	3.275	21.9	0	5.67002	6.55	18.65	6.69466	0.825728
53	TAG 44:0+NH4 (FA 15:0)		4.25991	0.00532	26.225	13.95	26.75	12.65	3.82219	4.31316	12.275	1.87993	0.274141
54	TAG 46:1+NH4 (FA 15:0)		4.20311	0.00567	94.5	56.1	91.25	55.2	17.7679	4.26302	38.4	1.68449	0.226469
55	TAG 48:1+NH4 (FA 16:0)		4.19911	0.00569	127.55	87.8	129.7	90.2	15.4931	10.8815	39.75	1.45273	0.162186
56	TAG 46:9+NH4 (TAG 32:1)		4.18208	0.0058	26.95	13.375	26.9	14.5	3.20156	5.64764	13.575	2.01495	0.304265
57	TAG 50:3+NH4 (FA 16:1)		4.17533	0.00584	160.075	95.475	155.45	91	22.496	21.2472	64.6	1.67662	0.224434
58	TAG 50:7+NH4 (TAG 32:0)		4.15412	0.00598	103.2	67.6	107.05	67.7	16.7326	3.71304	35.6	1.52663	0.183733
59	TAG 54:9+NH4 (TAG 36:1)		4.00806	0.00705	362.15	202.275	344.2	230.1	47.9518	63.7571	159.875	1.79038	0.252946
60	TAG 48:8+NH4 (TAG 32:1)		3.95298	0.00751	266.5	180.425	248.3	176.35	40.1946	16.7615	86.075	1.47707	0.1694
61	TAG 52:3+NH4 (FA 16:1)		3.90992	0.00789	110.75	79.825	107.65	83.3	11.1888	11.1822	30.925	1.38741	0.142205
62	TAG 48:7+NH4 (TAG 32:0)		3.86979	0.00827	137.55	76.95	135.55	77	30.2148	8.2448	60.6	1.78752	0.252252
63	TAG 48:8+NH4 (TAG 30:0)		3.83591	0.0086	160.525	90.75	161.95	91.5	34.0329	12.8555	69.775	1.76887	0.247696
64	TAG 50:10+NH4 (TAG 32:2)		3.77107	0.00928	171.375	106.9	173.25	112.85	29.8297	16.7171	64.475	1.60313	0.20497
65	TAG 54:5+NH4 (FA 17:0)		3.73845	0.00964	18.6	10.725	19.75	11.3	2.60896	3.30794	7.875	1.73427	0.239116
66	TAG 50:4+NH4 (FA 18:2)		3.71582	0.0099	56.575	38.6	57.15	39.95	7.64782	5.92565	17.975	1.46567	0.166037
67	TAG 50:3+NH4 (FA 15:1)		3.71613	0.0099	109.325	77.3	111.15	81.9	10.9082	13.3447	32.025	1.41429	0.15054
68	TAG 48:1+NH4 (FA 16:1)		3.71222	0.00994	40.325	27.2	40.5	26.7	5.11297	4.88467	13.125	1.48254	0.171005
69	TAG 50:1+NH4 (FA 15:0)		3.64526	0.01077	208.1	140.975	207.15	140.8	33.2537	15.8285	67.125	1.47615	0.16913
70	TAG 48:3+NH4 (FA 15:1)		3.63172	0.01094	47.05	27	43.55	28.55	9.37177	5.83838	20.05	1.74259	0.241196
71	TAG 50:11+NH4 (TAG 31:2)		3.54041	0.01221	20.95	11.925	22.9	11.25	4.37988	2.60944	9.025	1.75681	0.244726
72	TAG 50:9+NH4 (TAG 33:2)		3.53493	0.01229	97.125	57.925	89.4	58.05	20.5383	8.37073	39.2	1.67674	0.224465
73	TAG 50:9+NH4 (TAG 34:1)		3.53103	0.01235	93.125	54.1	89.9	55.1	17.5051	13.4967	39.025	1.72135	0.235869
74	TAG 52:8+NH4 (TAG 33:0)		3.49361	0.01293	111.95	80.725	110.35	82.35	16.6045	6.61986	31.225	1.38681	0.142016
75	TAG 46:1+NH4 (FA 14:1)		3.46446	0.01339	16.525	4.85	16.3	4.7	3.74199	5.60565	11.675	3.40722	0.5324
76	TAG 48:9+NH4 (TAG 29:1)		3.46268	0.01342	22.2	11.075	21.2	10.15	4.84149	4.22483	11.125	2.00451	0.302009
77	TAG 50:7+NH4 (TAG 34:0)		3.37021	0.01504	77.775	53.4	81.1	51	12.7141	6.89831	24.375	1.45646	0.163299
78	TAG 54:3+NH4 (FA 18:1)		3.32876	0.01583	343	247.1	349.85	245.15	43.7173	37.5334	95.9	1.3881	0.142421
79	TAG 50:8+NH4 (TAG 32:1)		3.29067	0.0166	203.6	139.4	201.1	130.1	27.6215	27.5602	64.2	1.46055	0.164515
80	TAG 48:3+NH4 (FA 16:1)		3.2873	0.01667	24.65	15.25	25.2	13.75	1.7	5.46046	9.4	1.61639	0.208547
81	TAG 50:2+NH4 (FA 17:1)		3.26668	0.01711	527.975	377.8	516.65	377.05	82.4075	40.7754	150.175	1.3975	0.145351
82	TAG 50:1+NH4 (FA 17:0)		3.2204	0.01813	208.7	142.25	195.8	140.8	38.5202	14.8073	66.45	1.46714	0.16647
83	TAG 56:5+NH4 (FA 18:3)		3.21581	0.01823	23.4	14.25	24	13.3	3.51378	4.47623	9.15	1.64211	0.215401
84	TAG 52:4+NH4 (FA 17:2)		3.18758	0.01889	227.325	142.5	223.85	132	31.9573	42.5598	84.825	1.59526	0.202832
85	TAG 48:7+NH4 (TAG 30:0)		3.12376	0.02049	53.825	31.675	52.7	32.45	13.7953	3.28773	22.15	1.69929	0.230267
86	TAG 46:7+NH4 (TAG 31:0)		3.0943	0.02127	22.85	11.75	21.65	11.75	6.77274	2.36714	11.1	1.94468	0.288848
87	TAG 50:3+NH4 (FA 14:1)		3.04504	0.02266	40.975	27.15	40.8	28.95	6.682	6.14844	13.825	1.50921	0.178749
88	TAG 56:4+NH4 (FA 19:2)		2.99647	0.02412	43.875	29.65	45.45	29.65	7.03201	6.37939	14.225	1.47976	0.170192
89	TAG 44:2+NH4 (FA 14:1)		2.98508	0.02448	5.65	0	7.4	0	3.7855	0	5.65	Infinity	Infinity
90	TAG 58:12+NH4 (TAG 38:6)		2.94732	0.0257	8.9	2.25	9.05	0	0.33665	4.5	6.65	3.95556	0.597207
91	TAG 52:9+NH4 (TAG 35:1,FA 16:1)		2.81315	0.03063	86.025	61.75	87.45	56.25	5.48232	16.3643	24.275	1.39312	0.143988
92	TAG 44:2+NH4 (FA 13:1)		2.806	0.03092	9.8	2.75	8.8	1.5	3.31662	3.77492	7.05	3.56364	0.551893
93	TAG 52:2+NH4 (FA 16:1)		2.79713	0.03128	58.35	38.575	58.4	35.9	11.2088	8.61912	19.775	1.51264	0.179735
94	TAG 52:4+NH4 (FA 16:2)		2.79346	0.03143	34.325	21.6	33.05	20.8	7.23573	5.53594	12.725	1.58912	0.201157
95	TAG 54:11+NH4 (TAG 36:2)		2.79185	0.0315	205.275	161.25	211.5	159.7	24.4268	19.9497	44.025	1.27302	0.104836
96	TAG 52:10+NH4 (TAG 35:2)		2.76948	0.03244	133.175	86.375	134.95	80.5	24.8819	22.8719	46.8	1.54182	0.188035
97	TAG 52:9+NH4 (TAG 34:2)		2.74067	0.03371	307.1	233.875	294.95	222.05	32.0247	42.7763	73.225	1.31309	0.118296
98	TAG 50:2+NH4 (FA 16:1)		2.70837	0.03518	116.225	77	110.95	76.6	21.664	19.2272	39.225	1.50942	0.178809
99	TAG 48:2+NH4 (FA 18:2)		2.6942	0.03585	66.325	48.5	68.8	49.15	8.49014	10.1492	17.825	1.36753	0.135936
100	TAG 54:3+NH4 (FA 19:1)		2.67394	0.03683	352.55	258.025	346.9	259.85	49.4897	50.4915	94.525	1.36634	0.135559
101	TAG 50:9+NH4 (TAG 31:1)		2.66325	0.03736	85.975	54.1	89.3	59.05	14.7895	18.8214	31.875	1.58919	0.201175
102	TAG 50:10+NH4 (TAG 35:2)		2.66256	0.0374	56.675	34.6	57.9	38.55	9.28381	13.7392	22.075	1.63801	0.214315
103	TAG 54:9+NH4 (TAG 35:1)		2.65673	0.03769	288.575	180.75	290.05	191.45	37.7512	71.8581	107.825	1.59654	0.20318
104	TAG 48:1+NH4 (FA 17:1)		2.59509	0.04093	141.975	94.075	149.95	93.25	28.8379	23.0468	47.9	1.50917	0.178738
105	TAG 46:10+NH4 (TAG 32:2)		2.57197	0.04222	16.2	5.25	16.2	5	5.96546	6.07591	10.95	3.08571	0.489356
106	TAG 48:0+NH4 (FA 15:0)		2.55987	0.04292	77.475	58.95	77.3	59.4	4.42069	13.7818	18.525	1.31425	0.118678
107	TAG 50:10+NH4 (TAG 33:1)		2.55241	0.04335	25.65	19.7	25.3	20.3	4.43809	1.42829	5.95	1.30203	0.114621
108	TAG 52:2+NH4 (FA 18:1)		2.51267	0.04574	366.3	240.7	393.75	231.05	75.2464	65.8229	125.6	1.52181	0.182361
109	TAG 46:2+NH4 (FA 13:1)		2.49212	0.04703	15.4	9.325	16.2	9	2.10713	4.39649	6.075	1.65147	0.217872
110	TAG 46:1+NH4 (FA 17:1)		2.48462	0.04751	59.2	36.925	56.15	36.05	15.8672	8.3504	22.275	1.60325	0.205001
111	TAG 48:2+NH4 (FA 17:1)		2.482	0.04768	228.15	148.45	225.5	157.1	28.0362	57.7797	79.7	1.53688	0.18664

## Sheet: daf-2(e1370) vs WT TAG
	LipidView Assignments (putative)		t value	P value	Mean1	Mean2	Median1	Median2	Sigma1	Sigma2	Delta	Fold Change	Log Fold Change
1	TAG 50:2+NH4 (FA 18:1)		25.2234	2.5573e-07	540.55	184.025	545.5	183.8	21.3737	18.502	356.525	2.93737	0.467959
2	TAG 48:2+NH4 (FA 15:0)		23.3836	4.0123e-07	267.975	95.05	267.75	96.7	10.1952	10.7149	172.925	2.81931	0.450142
3	TAG 50:8+NH4 (TAG 32:0)		22.5897	4.9263e-07	499.85	160.8	495.35	160.25	23.311	18.9126	339.05	3.10852	0.492554
4	TAG 44:7+NH4 (TAG 29:0)		21.1189	7.3459e-07	16.95	0	16.95	0	1.6052	0	16.95	Infinity	Infinity
5	TAG 48:8+NH4 (TAG 32:1)		21.0195	7.5543e-07	530.5	180.425	539.55	176.35	28.7851	16.7615	350.075	2.94028	0.468389
6	TAG 48:3+NH4 (FA 14:1)		20.5611	8.6092e-07	131.1	42.475	130.2	41.25	5.42341	6.70093	88.625	3.08652	0.489469
7	TAG 50:2+NH4 (FA 17:1)		20.5099	8.7371e-07	1017.2	377.8	1003	377.05	47.1691	40.7754	639.4	2.69243	0.430144
8	TAG 50:3+NH4 (FA 17:1)		19.9021	1.0442e-06	610.6	215.1	616.25	213.9	38.8095	8.57049	395.5	2.83868	0.453116
9	TAG 44:2+NH4 (FA 18:1)		19.5164	1.1724e-06	10.25	0	9.8	0	1.0504	0	10.25	Infinity	Infinity
10	TAG 48:2+NH4 (FA 16:1)		18.0796	1.8426e-06	247.8	43.1	240.6	45.8	21.426	7.32757	204.7	5.74942	0.759624
11	TAG 50:8+NH4 (TAG 33:1)		17.4661	2.259e-06	250.725	96.25	246.7	95.1	14.3042	10.4056	154.475	2.60494	0.415797
12	TAG 52:8+NH4 (TAG 34:1)		16.738	2.9035e-06	390.2	168.375	394.5	174.25	12.4223	23.4143	221.825	2.31745	0.36501
13	TAG 50:3+NH4 (FA 17:2)		16.6716	2.9723e-06	225.625	81.475	227.65	83.65	12.7419	11.6914	144.15	2.76925	0.442363
14	TAG 50:1+NH4 (FA 18:1)		16.0709	3.6887e-06	250.875	91.2	252.3	88.5	16.7289	10.7244	159.675	2.75082	0.439463
15	TAG 50:4+NH4 (FA 17:2)		15.7472	4.1574e-06	134.1	45.275	133.3	46.05	7.26361	8.63187	88.825	2.9619	0.47157
16	TAG 44:2+NH4 (FA 14:1)		15.7446	4.1614e-06	14.775	0	14.6	0	1.87683	0	14.775	Infinity	Infinity
17	TAG 50:9+NH4 (TAG 33:2)		15.7311	4.1825e-06	155.6	57.925	157.05	58.05	9.17279	8.37073	97.675	2.68623	0.429144
18	TAG 52:10+NH4 (TAG 34:2)		15.7128	4.2111e-06	1649.8	897.5	1631.65	904.35	81.6287	50.0602	752.3	1.83822	0.264397
19	TAG 52:10+NH4 (TAG 35:2)		15.5537	4.4705e-06	300.675	86.375	306	80.5	15.3693	22.8719	214.3	3.48104	0.541709
20	TAG 50:10+NH4 (TAG 32:1)		15.508	4.5485e-06	249.975	98.15	249.15	98.65	18.4469	6.56481	151.825	2.54687	0.406006
21	TAG 48:1+NH4 (FA 15:0)		14.6779	6.2804e-06	518.8	134.95	520.25	137.5	47.3477	22.2215	383.85	3.84439	0.584827
22	TAG 52:9+NH4 (TAG 33:1)		14.6328	6.3946e-06	565.05	195.3	572.8	199	45.5525	21.8852	369.75	2.89324	0.461385
23	TAG 50:9+NH4 (TAG 33:1)		14.3389	7.2011e-06	216.7	45.05	214.8	45.6	22.7912	7.3328	171.65	4.81021	0.682164
24	TAG 52:6+NH4 (FA 16:2)		14	8.2822e-06	14	0	13	0	2	0	14	Infinity	Infinity
25	TAG 50:9+NH4 (TAG 32:1)		13.9572	8.4319e-06	1108.72	396.75	1092.55	392.2	63.2999	80.0112	711.975	2.79452	0.446307
26	TAG 46:2+NH4 (FA 14:1)		13.8589	8.7871e-06	69.95	16.275	69.3	17.5	5.81349	5.11884	53.675	4.298	0.633267
27	TAG 46:2+NH4 (FA 16:2)		13.2791	1.1276e-05	11.5	0	11.5	0	1.73205	0	11.5	Infinity	Infinity
28	TAG 48:1+NH4 (FA 16:0)		12.9887	1.2825e-05	219.825	87.8	220.15	90.2	17.1718	10.8815	132.025	2.5037	0.398583
29	TAG 48:9+NH4 (TAG 31:1)		12.9489	1.3056e-05	86.775	17.4	84.6	14.9	8.14182	6.96611	69.375	4.98707	0.697845
30	TAG 50:10+NH4 (TAG 32:2)		12.9082	1.3297e-05	254.625	106.9	252.65	112.85	15.634	16.7171	147.725	2.3819	0.376923
31	TAG 48:1+NH4 (FA 17:1)		12.8602	1.3588e-05	257.975	94.075	258.7	93.25	10.8883	23.0468	163.9	2.74223	0.438103
32	TAG 52:2+NH4 (FA 19:1)		12.808	1.3914e-05	303.95	134.15	300.15	130.75	20.9619	16.2367	169.8	2.26575	0.355211
33	TAG 52:11+NH4 (TAG 37:2)		12.7948	1.3997e-05	11.45	0	11.45	0	1.78979	0	11.45	Infinity	Infinity
34	TAG 50:1+NH4 (FA 17:0)		12.7917	1.4017e-05	347.975	142.25	353.1	140.8	28.5546	14.8073	205.725	2.44622	0.388496
35	TAG 50:2+NH4 (FA 15:0)		12.7826	1.4076e-05	559.125	201.95	571.35	202.85	50.7212	23.4621	357.175	2.76863	0.442265
36	TAG 48:2+NH4 (FA 15:1)		12.7555	1.425e-05	112.025	36.2	112	36.3	6.62137	9.87455	75.825	3.09461	0.490606
37	TAG 46:1+NH4 (FA 15:0)		12.7365	1.4374e-05	184.775	56.1	191.15	55.2	19.7508	4.26302	128.675	3.29367	0.51768
38	TAG 48:8+NH4 (TAG 31:0)		12.6348	1.5059e-05	60.6	14.3	60.65	15.4	5.37959	4.97728	46.3	4.23776	0.627137
39	TAG 52:10+NH4 (TAG 36:2)		12.6347	1.506e-05	150.925	70.05	149.75	68.45	7.2844	10.5276	80.875	2.15453	0.333353
40	TAG 52:8+NH4 (TAG 34:0)		12.633	1.5072e-05	243.025	128.05	241.75	130.65	15.5684	9.43133	114.975	1.89789	0.278271
41	TAG 56:5+NH4 (TAG 40:10,FA 17:2)		12.2379	1.8124e-05	10.175	0.75	10	0	0.35	1.5	9.425	13.5667	1.13247
42	TAG 50:2+NH4 (FA 16:1)		12.1561	1.8842e-05	261.825	77	266.3	76.6	23.5582	19.2272	184.825	3.40032	0.53152
43	TAG 52:9+NH4 (TAG 35:1,FA 16:1)		12.1435	1.8956e-05	173.325	61.75	171.85	56.25	8.35997	16.3643	111.575	2.80688	0.448224
44	TAG 48:3+NH4 (FA 16:2)		12.1226	1.9146e-05	41	10.45	41.15	10.6	4.52916	2.21133	30.55	3.92344	0.593668
45	TAG 50:3+NH4 (FA 16:1)		12.108	1.9281e-05	316.175	95.475	311.8	91	29.6235	21.2472	220.7	3.3116	0.520038
46	TAG 54:3+NH4 (FA 18:1)		12.023	2.0083e-05	583.9	247.1	581.4	245.15	41.5951	37.5334	336.8	2.36301	0.373466
47	TAG 52:11+NH4 (TAG 34:2)		12.0028	2.028e-05	434.2	218.4	439.2	221.9	31.213	17.8535	215.8	1.9881	0.298437
48	TAG 46:1+NH4 (FA 17:1)		11.9506	2.0798e-05	113.575	36.925	113.95	36.05	9.73768	8.3504	76.65	3.07583	0.487962
49	TAG 50:3+NH4 (FA 15:1)		11.8515	2.1825e-05	191.825	77.3	192.95	81.9	13.9801	13.3447	114.525	2.48157	0.394726
50	TAG 50:8+NH4 (TAG 33:0)		11.8131	2.2238e-05	65.875	21.775	66.9	21.7	6.45207	3.7571	44.1	3.02526	0.480762
51	TAG 48:3+NH4 (FA 15:1)		11.8041	2.2337e-05	89.425	27	88.9	28.55	8.81944	5.83838	62.425	3.31204	0.520095
52	TAG 50:9+NH4 (TAG 31:1)		11.7049	2.3454e-05	205.15	54.1	210.15	59.05	17.6606	18.8214	151.05	3.79205	0.578874
53	TAG 48:11+NH4 (TAG 33:2)		11.6632	2.3942e-05	16.75	0	17	0	2.87228	0	16.75	Infinity	Infinity
54	TAG 48:0+NH4 (FA 17:0)		11.5202	2.5711e-05	102.45	42.5	103.2	43.75	8.29196	6.2902	59.95	2.41059	0.382123
55	TAG 50:4+NH4 (FA 18:2)		11.4821	2.6207e-05	74.325	38.6	74.6	39.95	1.89978	5.92565	35.725	1.92552	0.284548
56	TAG 52:3+NH4 (FA 18:1)		11.3121	2.8562e-05	713.625	238.3	687.1	248.2	75.3612	37.1913	475.325	2.99465	0.476346
57	TAG 50:10+NH4 (TAG 33:2)		11.2946	2.8817e-05	152.25	38.3	153.95	36.55	15.4252	13.0079	113.95	3.9752	0.599359
58	TAG 48:7+NH4 (TAG 32:0)		11.1503	3.1033e-05	247.35	76.95	249.6	77	29.4312	8.2448	170.4	3.21442	0.507103
59	TAG 48:8+NH4 (TAG 30:0)		11.056	3.2588e-05	299.05	90.75	290.8	91.5	35.4203	12.8555	208.3	3.29532	0.517897
60	TAG 52:8+NH4 (TAG 33:0)		10.9245	3.4908e-05	177.425	80.725	179.05	82.35	16.419	6.61986	96.7	2.19789	0.342007
61	TAG 52:10+NH4 (TAG 33:1)		10.8814	3.5712e-05	390	188.35	393.15	187.7	27.5663	24.7748	201.65	2.07061	0.316099
62	TAG 48:7+NH4 (TAG 30:0)		10.8285	3.6726e-05	106.45	31.675	102.3	32.45	13.4138	3.28773	74.775	3.36069	0.526429
63	TAG 52:4+NH4 (FA 16:2)		10.8276	3.6743e-05	58.95	21.6	59.15	20.8	4.11704	5.53594	37.35	2.72917	0.43603
64	TAG 50:9+NH4 (TAG 35:2)		10.8236	3.6821e-05	175.325	79.65	170.4	81.75	14.3237	10.3623	95.675	2.20119	0.342658
65	TAG 46:0+NH4 (FA 16:0)		10.8212	3.6868e-05	62.15	28.025	63.25	28.35	4.7934	4.09909	34.125	2.21766	0.345896
66	TAG 48:3+NH4 (FA 17:1)		10.8107	3.7075e-05	151.6	43.475	158.7	44.05	19.6582	3.69989	108.125	3.48706	0.54246
67	TAG 48:2+NH4 (FA 18:1)		10.7726	3.7834e-05	78.725	20.05	78.15	23.45	5.68236	9.2939	58.675	3.92643	0.593998
68	TAG 52:3+NH4 (FA 17:1)		10.7234	3.8841e-05	1491.55	580.825	1529.5	607.8	143.224	91.3152	910.725	2.56799	0.409593
69	TAG 48:9+NH4 (TAG 32:1)		10.6647	4.0084e-05	94.8	28.075	98.65	28.75	11.0275	5.91404	66.725	3.37667	0.528489
70	TAG 52:4+NH4 (FA 17:2)		10.6568	4.0254e-05	382.4	142.5	388.05	132	14.6876	42.5598	239.9	2.68351	0.428703
71	TAG 54:11+NH4 (TAG 35:2)		10.6352	4.0726e-05	457.725	284.225	457	279.7	16.3628	28.2279	173.5	1.61043	0.206942
72	TAG 48:9+NH4 (TAG 30:1)		10.6131	4.1214e-05	130.3	41.85	132.35	41	15.4171	6.33535	88.45	3.1135	0.493249
73	TAG 50:9+NH4 (TAG 34:2)		10.6	4.1506e-05	627.75	196.275	643.75	185.3	60.3299	54.6618	431.475	3.19832	0.504922
74	TAG 50:6+NH4 (FA 16:4)		10.4709	4.4526e-05	13.675	0	13.5	0	2.61199	0	13.675	Infinity	Infinity
75	TAG 52:2+NH4 (FA 18:1)		10.024	5.7132e-05	677.025	240.7	661.55	231.05	56.9741	65.8229	436.325	2.81273	0.449129
76	TAG 50:9+NH4 (TAG 34:1)		9.96133	5.9213e-05	151.325	54.1	147.6	55.1	14.1028	13.4967	97.225	2.79713	0.446713
77	TAG 50:11+NH4 (TAG 31:2)		9.94745	5.9686e-05	37.975	11.925	37.05	11.25	4.5412	2.60944	26.05	3.18449	0.503039
78	TAG 48:10+NH4 (TAG 33:2)		9.90405	6.1192e-05	55.525	10.45	56.3	10.5	8.84774	2.13776	45.075	5.3134	0.725372
79	TAG 48:3+NH4 (FA 17:2)		9.8078	6.4691e-05	63	29.5	61.5	28.5	5.97216	3.31662	33.5	2.13559	0.329519
80	TAG 48:2+NH4 (FA 16:0)		9.7951	6.517e-05	68.275	25	70.25	23.7	8.06159	3.61755	43.275	2.731	0.436322
81	TAG 46:2+NH4 (FA 13:1)		9.71465	6.83e-05	40.8	9.325	40.1	9	4.76025	4.39649	31.475	4.37534	0.641011
82	TAG 46:1+NH4 (FA 16:1)		9.42683	8.1014e-05	69.025	13.875	67.2	14.9	10.7871	4.53238	55.15	4.97477	0.696773
83	TAG 48:2+NH4 (FA 17:1)		9.22342	9.1662e-05	429.725	148.45	433.45	157.1	19.5312	57.7797	281.275	2.89475	0.46161
84	TAG 48:1+NH4 (FA 18:1)		9.21654	9.205e-05	155.125	36.675	147	38.95	23.2646	10.929	118.45	4.22972	0.626312
85	TAG 50:7+NH4 (TAG 34:0)		9.21324	9.2236e-05	124.425	53.4	119.6	51	13.7887	6.89831	71.025	2.33006	0.367366
86	TAG 50:1+NH4 (FA 15:0)		9.20545	9.2678e-05	354.175	140.975	352.9	140.8	43.532	15.8285	213.2	2.51232	0.400076
87	TAG 50:8+NH4 (TAG 32:1)		9.08711	9.9704e-05	360.125	139.4	371.5	130.1	40.0054	27.5602	220.725	2.58339	0.41219
88	TAG 46:0+NH4 (FA 15:0)		9.05071	0.0001	136.325	44.975	135.1	41.15	14.5866	13.9541	91.35	3.03113	0.481604
89	TAG 48:3+NH4 (FA 14:2)		9.071	0.0001	20.1	0	18.5	0	4.4317	0	20.1	Infinity	Infinity
90	TAG 48:8+NH4 (TAG 31:1)		8.973	0.00011	95.65	24.825	99.35	24.6	13.5584	8.08553	70.825	3.85297	0.585796
91	TAG 48:8+NH4 (TAG 33:1)		8.90035	0.00011	131.55	47.25	133.2	50.75	14.3037	12.4195	84.3	2.78413	0.444689
92	TAG 46:9+NH4 (TAG 32:1)		8.77808	0.00012	52.975	13.375	53.25	14.5	7.03628	5.64764	39.6	3.96075	0.597777
93	TAG 50:10+NH4 (TAG 31:1)		8.79591	0.00012	127.175	58.225	128.1	57.05	12.5834	9.35143	68.95	2.1842	0.339292
94	TAG 50:8+NH4 (TAG 34:1)		8.77641	0.00012	576.55	206.4	594.55	207.05	83.5728	11.4324	370.15	2.79336	0.446127
95	TAG 46:1+NH4 (FA 14:0)		8.64255	0.00013	125.1	45.825	121.65	47.1	17.5349	5.3922	79.275	2.72995	0.436155
96	TAG 48:3+NH4 (FA 16:1)		8.71223	0.00013	64.275	15.25	63.4	13.75	9.84086	5.46046	49.025	4.21475	0.624772
97	TAG 52:10+NH4 (TAG 33:2)		8.67626	0.00013	319.7	126.75	325.85	135.25	27.9961	34.5613	192.95	2.52229	0.401795
98	TAG 52:9+NH4 (TAG 34:1)		8.63181	0.00013	1184.28	543.575	1142.65	526.3	116.645	91.8236	640.7	2.17868	0.338193
99	TAG 52:11+NH4 (TAG 35:2)		8.59901	0.00014	79.275	24.475	79.1	23.9	11.4863	5.52411	54.8	3.23902	0.510414
100	DAG 36:9+NH4 (DAG 22:0)		8.48875	0.00015	17.5	0	17	0	4.12311	0	17.5	Infinity	Infinity
101	TAG 48:2+NH4 (FA 14:0)		8.49631	0.00015	180.375	79.45	176.25	79.4	13.9282	19.2462	100.925	2.2703	0.356082
102	TAG 56:10+NH4 (TAG 36:2)		8.43208	0.00015	348.775	160.825	353.6	165.05	31.2778	31.7655	187.95	2.16866	0.336192
103	TAG 50:8+NH4 (FA 14:0,TAG 35:1)		8.33822	0.00016	113.975	51.925	108.95	50.65	13.2904	6.69894	62.05	2.19499	0.341433
104	TAG 52:1+NH4 (FA 16:0)		8.209	0.00018	98.325	54.65	95.9	54.9	10.4618	1.94336	43.675	1.79918	0.255074
105	TAG 46:10+NH4 (TAG 31:2)		8.11849	0.00019	31.35	0.75	31.8	0	7.3876	1.5	30.6	41.8	1.62118
106	TAG 54:11+NH4 (TAG 36:2)		8.13694	0.00019	266.35	161.25	271.9	159.7	16.4117	19.9497	105.1	1.65178	0.217953
107	TAG 52:2+NH4 (FA 16:1)		7.93484	0.00021	103.475	38.575	101.2	35.9	13.9033	8.61912	64.9	2.68244	0.42853
108	TAG 54:10+NH4 (TAG 35:2)		7.98155	0.00021	813	245.925	859.25	259.4	118.113	78.9984	567.075	3.30589	0.519288
109	TAG 54:9+NH4 (TAG 36:1)		7.96958	0.00021	491.825	202.275	491.2	230.1	34.8578	63.7571	289.55	2.43147	0.385868
110	TAG 46:7+NH4 (TAG 31:0)		7.89974	0.00022	45.425	11.75	44.4	11.75	8.19039	2.36714	33.675	3.86596	0.587257
111	TAG 50:2+NH4 (FA 19:1)		7.9084	0.00022	100.125	44.075	100.8	44.7	12.2986	7.04764	56.05	2.2717	0.35635
112	TAG 48:9+NH4 (TAG 33:2)		7.77098	0.00024	76.725	27.475	75.5	28.1	12.4049	2.60432	49.25	2.79254	0.445999
113	TAG 48:2+NH4 (FA 14:1)		7.79158	0.00024	87.125	25.9	88.55	26.15	14.2292	6.67183	61.225	3.3639	0.526843
114	TAG 50:2+NH4 (FA 16:0)		7.6728	0.00026	287.45	154.025	289.95	141.15	12.6376	32.4014	133.425	1.86626	0.270971
115	TAG 54:3+NH4 (FA 19:1)		7.604	0.00027	538.5	258.025	533.25	259.85	53.7837	50.4915	280.475	2.08701	0.319524
116	TAG 52:3+NH4 (FA 16:1)		7.55305	0.00028	215.125	79.825	213.25	83.3	34.0368	11.1822	135.3	2.69496	0.430552
117	TAG 48:9+NH4 (TAG 29:1)		7.47678	0.0003	44.35	11.075	45.7	10.15	7.83433	4.22483	33.275	4.00451	0.60255
118	TAG 48:8+NH4 (TAG 29:0)		7.42097	0.00031	71.725	19.8	70.9	19.75	13.09	4.9484	51.925	3.62247	0.559005
119	TAG 50:8+NH4 (TAG 31:0)		7.42464	0.00031	189.075	49.825	182.6	46.25	36.0529	10.3542	139.25	3.79478	0.579187
120	TAG 44:0+NH4 (FA 15:0)		7.3835	0.00032	62.625	13.95	65.7	12.65	12.4594	4.31316	48.675	4.48925	0.652174
121	TAG 44:0+NH4 (FA 14:0)		7.29962	0.00034	38.075	8.8	38	8.7	3.22322	7.34484	29.275	4.3267	0.636157
122	TAG 50:10+NH4 (TAG 34:2)		7.22194	0.00036	237.425	98.075	234.65	99.35	29.6693	24.6774	139.35	2.42085	0.383968
123	TAG 54:2+NH4 (FA 18:1)		7.22051	0.00036	281.475	136.975	281.25	130.45	29.3911	27.169	144.5	2.05494	0.312799
124	TAG 50:7+NH4 (TAG 32:0)		7.14085	0.00038	175.025	67.6	165.55	67.7	29.8575	3.71304	107.425	2.58913	0.413153
125	TAG 46:1+NH4 (FA 14:1)		7.06032	0.0004	27.775	4.85	27.35	4.7	3.27859	5.60565	22.925	5.7268	0.757912
126	TAG 50:10+NH4 (TAG 31:2)		6.99833	0.00042	63.225	15.35	69.4	15.4	13.302	3.20156	47.875	4.11889	0.61478
127	TAG 52:9+NH4 (TAG 34:2)		7.01957	0.00042	498.775	233.875	490.3	222.05	62.1822	42.7763	264.9	2.13266	0.328921
128	TAG 50:10+NH4 (TAG 33:1)		6.99515	0.00043	55.475	19.7	57.55	20.3	10.1283	1.42829	35.775	2.81599	0.449631
129	TAG 52:6+NH4 (FA 20:4)		6.92669	0.00045	24.2	3.375	24.15	2.95	4.52622	3.95843	20.825	7.17037	0.855542
130	TAG 52:9+NH4 (TAG 36:2)		6.88169	0.00046	407.45	186.5	413.95	186.6	54.6419	33.7295	220.95	2.18472	0.339395
131	TAG 46:10+NH4 (TAG 32:2)		6.87219	0.00047	31.8	5.25	31.5	5	4.77354	6.07591	26.55	6.05714	0.782268
132	TAG 54:9+NH4 (TAG 35:1)		6.87908	0.00047	492.35	180.75	488.8	191.45	55.1687	71.8581	311.6	2.72393	0.435196
133	TAG 48:0+NH4 (FA 15:0)		6.85238	0.00048	153.95	58.95	147.95	59.4	24.06	13.7818	95	2.61154	0.416896
134	TAG 44:9+NH4 (TAG 30:1)		6.66596	0.00055	16.05	2	15.6	0	1.33041	4	14.05	8.025	0.904445
135	TAG 48:1+NH4 (FA 16:1)		6.66317	0.00055	96.175	27.2	97.6	26.7	20.1189	4.88467	68.975	3.53585	0.548493
136	TAG 46:2+NH4 (FA 16:1)		6.64716	0.00056	38.45	8.65	38	9.65	6.32166	6.35846	29.8	4.44509	0.64788
137	TAG 56:4+NH4 (FA 19:2)		6.61825	0.00057	68.75	29.65	70.5	29.65	9.94569	6.37939	39.1	2.31872	0.365248
138	TAG 50:3+NH4 (FA 14:1)		6.43893	0.00066	78.25	27.15	80.95	28.95	14.633	6.14844	51.1	2.88214	0.459715
139	TAG 48:3+NH4 (FA 13:1)		6.401	0.00069	73.7	15.2	80.15	16.3	17.7683	4.28797	58.5	4.84868	0.685624
140	TAG 50:10+NH4 (TAG 35:2)		6.37263	0.0007	119.65	34.6	112.7	38.55	22.8847	13.7392	85.05	3.45809	0.538837
141	TAG 56:11+NH4 (TAG 35:1,FA 20:3)		6.34171	0.00072	38.525	16.8	38.3	15	3.55469	5.85719	21.725	2.29315	0.360433
142	TAG 44:2+NH4 (FA 13:1)		6.30827	0.00074	20.65	2.75	19.6	1.5	4.23753	3.77492	17.9	7.50909	0.875587
143	TAG 48:2+NH4 (FA 18:2)		6.31513	0.00074	105.775	48.5	100.45	49.15	15.0338	10.1492	57.275	2.18093	0.338641
144	TAG 50:1+NH4 (FA 17:1)		6.21849	0.0008	280.5	150.775	264.25	146.2	36.9597	19.3581	129.725	1.86039	0.269604
145	TAG 46:3+NH4 (FA 14:2)		6.13249	0.00086	8.75	0	7.5	0	2.85365	0	8.75	Infinity	Infinity
146	TAG 48:9+NH4 (TAG 33:1)		6.03326	0.00094	57.6	14.025	55.6	15.25	14.0838	3.20975	43.575	4.10695	0.61352
147	TAG 50:11+NH4 (TAG 33:2)		6.00731	0.00096	40.225	11.75	39.05	10	8.81036	3.5	28.475	3.4234	0.534458
148	TAG 52:4+NH4 (FA 18:2)		5.9327	0.00102	400.675	210.375	393.9	210.65	45.0834	45.6408	190.3	1.90458	0.279798
149	TAG 48:4+NH4 (FA 16:2)		5.89745	0.00106	9.775	0	8.45	0	3.31499	0	9.775	Infinity	Infinity
150	TAG 52:2+NH4 (FA 19:2)		5.89188	0.00106	24	15	23	15	2	2.3094	9	1.6	0.20412
151	TAG 46:3+NH4 (FA 14:1)		5.8048	0.00115	40.7	7.95	38.3	7.4	8.61665	7.28537	32.75	5.1195	0.709227
152	TAG 46:3+NH4 (FA 17:1)		5.76884	0.00118	24.725	6.5	24.15	6.5	1.89451	6.02771	18.225	3.80385	0.580223
153	TAG 54:4+NH4 (FA 17:2)		5.74946	0.00121	136.95	59.25	140.9	60.2	20.3103	17.8336	77.7	2.31139	0.363874
154	TAG 46:8+NH4 (TAG 31:1)		5.67606	0.00129	51.15	19.65	51.45	21.95	6.02799	9.31969	31.5	2.60305	0.415483
155	TAG 50:11+NH4 (TAG 34:2)		5.57937	0.00141	37	16	35.5	17	7.25718	2	21	2.3125	0.364082
156	TAG 50:8+NH4 (TAG 34:0)		5.50704	0.0015	41.675	18.675	40.1	19.65	5.97962	5.83231	23	2.23159	0.348615
157	TAG 48:1+NH4 (FA 17:0)		5.50395	0.00151	171.175	40.35	191.15	36.95	44.1571	17.6088	130.825	4.24226	0.627597
158	TAG 54:3+NH4 (FA 16:0)		5.49079	0.00153	19.5	13.025	19.2	12.65	1.89385	1.40564	6.475	1.49712	0.175257
159	TAG 52:10+NH4 (TAG 35:1)		5.40154	0.00166	46.85	15.35	43.55	16.45	11.1954	3.27058	31.5	3.05212	0.484601
160	TAG 52:1+NH4 (FA 17:0)		5.37905	0.0017	258.825	134.375	251.55	132.25	25.5106	38.6047	124.45	1.92614	0.284688
161	TAG 48:7+NH4 (TAG 31:0)		5.2252	0.00197	72.075	30.9	69.8	30	15.092	4.54019	41.175	2.33252	0.367826
162	TAG 46:7+NH4 (TAG 30:0)		4.95158	0.00257	224.9	39.95	231.85	39.85	74.5886	4.14126	184.95	5.62954	0.750473
163	TAG 48:9+NH4 (TAG 34:1)		4.89391	0.00273	45.825	16	47.6	11.9	3.61697	11.6396	29.825	2.86406	0.456982
164	TAG 52:10+NH4 (TAG 32:1)		4.84434	0.00287	72.125	33.7	72.8	31.6	12.4006	9.89377	38.425	2.14021	0.330456
165	TAG 48:1+NH4 (FA 14:0)		4.72268	0.00325	143.625	67.8	150	65.9	24.9061	20.2682	75.825	2.11836	0.326
166	TAG 44:9+NH4 (TAG 29:1)		4.69504	0.00334	10.75	0	9.3	0	4.5793	0	10.75	Infinity	Infinity
167	TAG 56:10+NH4 (TAG 37:2)		4.66575	0.00345	208.3	78.9	211.5	95.5	39.5495	38.8914	129.4	2.64005	0.421612
168	TAG 52:5+NH4 (FA 18:3)		4.65367	0.00349	103.375	71.825	99.7	69.35	10.2932	8.82624	31.55	1.43926	0.15814
169	TAG 50:10+NH4 (TAG 34:3)		4.63549	0.00356	53.05	18.725	54.3	22.3	12.6527	7.69648	34.325	2.83311	0.452264
170	TAG 52:10+NH4 (TAG 34:1)		4.43516	0.0044	269.775	135.475	257	123.7	43.6174	42.0145	134.3	1.99133	0.299143
171	TAG 52:8+NH4 (TAG 35:1)		4.25271	0.00536	179.025	67.575	177.8	84.65	23.6616	46.7688	111.45	2.64928	0.423128
172	TAG 46:0+NH4 (FA 14:0)		4.23687	0.00546	64.675	29.925	67.95	33.95	14.113	8.36077	34.75	2.16124	0.334702
173	TAG 54:3+NH4 (FA 20:1)		4.18888	0.00576	33.45	15.525	33.7	16.1	3.86997	7.63342	17.925	2.15459	0.333365
174	TAG 54:11+NH4 (TAG 34:2)		4.08743	0.00645	118.65	76.75	117.55	69.6	8.91011	18.4645	41.9	1.54593	0.189189
175	TAG 52:2+NH4 (FA 16:0)		4.07118	0.00657	227.2	132.8	227.5	127.95	24.7047	39.2467	94.4	1.71084	0.23321
176	TAG 54:9+NH4 (TAG 34:2)		4.05442	0.00669	57.525	28.2	57.8	29.85	3.25717	14.0942	29.325	2.03989	0.309608
177	TAG 54:11+NH4 (TAG 33:1)		3.88089	0.00816	41.45	20.8	41.8	21	4.22256	9.76832	20.65	1.99279	0.299461
178	TAG 44:2+NH4 (FA 16:1)		3.86416	0.00832	10.35	0	10.25	0	5.35693	0	10.35	Infinity	Infinity
179	TAG 50:1+NH4 (FA 16:0)		3.82943	0.00866	275.75	153.775	275.8	136.9	3.29191	63.6188	121.975	1.7932	0.25363
180	TAG 54:2+NH4 (FA 20:0)		3.79381	0.00903	27.85	17.275	28.85	16.25	5.05074	2.35991	10.575	1.61216	0.207407
181	TAG 44:1+NH4 (FA 14:0)		3.75968	0.0094	20.5	4.45	21.45	3.9	6.75919	5.21632	16.05	4.60674	0.663394
182	TAG 46:7+NH4 (TAG 29:0)		3.7025	0.01006	26.075	10.5	26	12.5	3.70889	7.5516	15.575	2.48333	0.395035
183	TAG 48:8+NH4 (TAG 30:1)		3.66745	0.01049	46.9	21.875	46.5	20.15	4.62457	12.8396	25.025	2.144	0.331225
184	TAG 50:8+NH4 (TAG 31:1)		3.51399	0.01261	42.4	24.05	43.5	25.7	5.63087	8.79602	18.35	1.76299	0.246251
185	TAG 52:2+NH4 (FA 20:2)		3.34903	0.01544	16.1	6.575	16.15	7.75	2.37908	5.1668	9.525	2.44867	0.38893
186	TAG 46:1+NH4 (FA 13:0)		3.31597	0.01608	24.275	8.25	24.7	8.95	7.36767	6.25593	16.025	2.94242	0.468705
187	TAG 46:10+NH4 (TAG 28:2)		3.15372	0.01972	14.825	4.375	14.15	3.75	4.16603	5.15388	10.45	3.38857	0.530017
188	TAG 54:9+NH4 (TAG 33:1)		2.9423	0.02587	27.5	9.375	27.6	8.25	7.43774	9.82187	18.125	2.93333	0.467361
189	TAG 54:0+NH4 (TAG 37:3)		-2.76667	0.03257	0	7.625	0	8.8	0	5.51203	-7.625	0
190	TAG 56:10+NH4 (TAG 35:2)		2.5694	0.04237	31.9	19.35	31.3	16	2.03306	9.55493	12.55	1.64858	0.21711
191	TAG 58:10+NH4 (FA 18:1,TAG 39:2)		2.45891	0.04919	18.675	11.75	18.1	12.05	2.96465	4.78922	6.925	1.58936	0.201223
